# Supplementary material for: Examination of social worlds of risky drinking. Insights from Twitter data analysis
Source: PLoS One. 2024 Feb 23;19(2):e0289237. doi: 10.1371/journal.pone.0289237 (PMC10889663; doi:10.1371/journal.pone.0289237)
Supplement: S1 Data — (XLSX) [file pone.0289237.s001.xlsx]

## Sheet: Sheet0
indexed	published	search_indexed	title_snippet	content_snippet	title	content	domain_url	host_url	lang	porn_level	fluency_level	spam_level	sentiment	source_type	post_type	cluster_id	meta_cluster_id	tags_internal	tags_marking	tags_customer	entity_urls	images.url	images.width	images.height	images.legend	videos.url	videos.width	videos.height	videos.legend	pagemonitoring_sitemon_siteid	matched_profile	article_extended_attributes.facebook_shares	article_extended_attributes.facebook_likes	article_extended_attributes.twitter_retweets	article_extended_attributes.url_views	article_extended_attributes.pinterest_likes	article_extended_attributes.pinterest_pins	article_extended_attributes.pinterest_repins	article_extended_attributes.youtube_views	article_extended_attributes.youtube_likes	article_extended_attributes.youtube_dislikes	article_extended_attributes.instagram_likes	article_extended_attributes.twitter_shares	article_extended_attributes.num_comments	source_extended_attributes.alexa_pageviews	source_extended_attributes.facebook_followers	source_extended_attributes.twitter_followers	source_extended_attributes.instagram_followers	source_extended_attributes.pinterest_followers
2020-11-17 06:15:18	2020-11-17 06:14:59	2020-11-17 06:17:12		@suzanne_moore Got to be something ‘sex’ related. No not ‘sex’, “sex”! As a chemistry graduate I’m a bit pissed off that the progressives adopted the way we describe isomers.		@suzanne_moore Got to be something ‘sex’ related. No not ‘sex’, “sex”! As a chemistry graduate I’m a bit pissed off that the progressives adopted the way we describe isomers.	http://twitter.com/	http://twitter.com/	en	0	70	0	-5	SOCIALMEDIA,SOCIALMEDIA_TWITTER	TEXT			isComment,isEdited,isNewsHost,isTwitterReply			[]		0	0			0	0			SEARCH / / Risky Drinking	0	0	0	0	0	0	0	0	0	0	0	0	0	1976000000	0	720	0	0
2020-10-27 00:38:16	2020-10-27 00:37:35	2020-10-27 00:38:44		@DaveMilbo Yes! I was so excited for this news but found out this morning that I have to move out of my design studio. Feeling stressed about that and pissed off that I was told today. It wrecked my enjoyment of donut day. My news deflated my excitement for 🍩 🍩 day.		@DaveMilbo Yes! I was so excited for this news but found out this morning that I have to move out of my design studio. Feeling stressed about that and pissed off that I was told today. It wrecked my enjoyment of donut day. My news deflated my excitement for 🍩 🍩 day.	http://twitter.com/	http://twitter.com/	en	0	100	0	-5	SOCIALMEDIA,SOCIALMEDIA_TWITTER	TEXT			isComment,isEdited,isNewsHost,isTwitterReply			[]		0	0			0	0			SEARCH / / Risky Drinking	0	0	0	0	0	0	0	0	0	0	0	0	0	2091000000	0	17	0	0
2020-11-06 23:06:48	2020-11-06 23:06:16	2020-11-06 23:07:09		More of Murdoch's BS - he must be so pissed that his boy in the US is losing.		More of Murdoch's BS - he must be so pissed that his boy in the US is losing.	http://twitter.com/	http://twitter.com/	en	0	100	0	-5	SOCIALMEDIA,SOCIALMEDIA_TWITTER	TEXT			isEdited,isNewsHost			[{"display_url":"twitter.com/SkyNewsAust/st…","expanded_url":"https://twitter.com/SkyNewsAust/status/1324641314055442432","url":"https://t.co/YX4a8fOJkJ"}]		0	0			0	0			SEARCH / / Risky Drinking	0	0	0	0	0	0	0	0	0	0	0	0	0	1976000000	0	54	0	0
2020-10-23 21:02:43	2020-10-23 21:02:15	2020-10-23 21:02:44		@forexpipx @9NewsMelb I am pissed off with you idiots who are either too lazy to do some research, or just want to live like a slave on Universal basic income in some smart city, owning nothing, and kissing arse whole life.		@forexpipx @9NewsMelb I am pissed off with you idiots who are either too lazy to do some research, or just want to live like a slave on Universal basic income in some smart city, owning nothing, and kissing arse whole life.	http://twitter.com/	http://twitter.com/	en	0	100	0	-5	SOCIALMEDIA,SOCIALMEDIA_TWITTER	TEXT			isComment,isEdited,isNewsHost,isTwitterReply			[]		0	0			0	0			SEARCH / / Risky Drinking	0	0	0	0	0	0	0	0	0	0	0	0	0	2091000000	0	107	0	0
2020-11-30 19:19:38	2020-11-30 19:19:16	2020-11-30 19:21:17		@timbawden @EuanRitchie1 I never knew legless lizards existed util this weekend and now I've seen tow :) COOL!		@timbawden @EuanRitchie1 I never knew legless lizards existed util this weekend and now I've seen tow :) COOL!	http://twitter.com/	http://twitter.com/	en	0	100	0	5	SOCIALMEDIA,SOCIALMEDIA_TWITTER	TEXT			isComment,isEdited,isNewsHost,isTwitterReply			[]		0	0			0	0			SEARCH / / Risky Drinking	0	0	0	0	0	0	0	0	0	0	0	0	0	1976000000	0	6486	0	0
2020-11-03 22:04:44	2020-11-03 22:04:13	2020-11-03 22:05:41		@stolenchlmt amber won the court case against him and people are pissed about it as they should be		@stolenchlmt amber won the court case against him and people are pissed about it as they should be	http://twitter.com/	http://twitter.com/	en	0	100	0	-5	SOCIALMEDIA,SOCIALMEDIA_TWITTER	TEXT			isComment,isEdited,isNewsHost,isTwitterReply			[]		0	0			0	0			SEARCH / / Risky Drinking	0	0	0	0	0	0	0	0	0	0	0	0	0	1976000000	0	30	0	0
2020-11-02 10:52:09	2020-11-02 10:51:31	2020-11-02 10:53:08		@FunSizedQuads Am i still gonna get all pissed off when i die tho		@FunSizedQuads Am i still gonna get all pissed off when i die tho	http://twitter.com/	http://twitter.com/	en	0	100	0	-5	SOCIALMEDIA,SOCIALMEDIA_TWITTER	TEXT			isComment,isEdited,isNewsHost,isTwitterReply			[]		0	0			0	0			SEARCH / / Risky Drinking	0	0	0	0	0	0	0	0	0	0	0	0	0	2091000000	0	704	0	0
2020-11-29 11:03:45	2020-11-29 11:03:26	2020-11-29 11:05:45		@vanOnselenP Typical Morrison - huff and puff up front and then move on. Would have picked up quickly just how pissed off the veteran community and more broadly would be and hence the shift. Consistent behaviour trait here - see Turnbull’s book and comments on him. Shallow opportunist.		@vanOnselenP Typical Morrison - huff and puff up front and then move on. Would have picked up quickly just how pissed off the veteran community and more broadly would be and hence the shift. Consistent behaviour trait here - see Turnbull’s book and comments on him. Shallow opportunist.	http://twitter.com/	http://twitter.com/	en	0	100	0	0	SOCIALMEDIA,SOCIALMEDIA_TWITTER	TEXT			isComment,isEdited,isNewsHost,isTwitterReply			[]		0	0			0	0			SEARCH / / Risky Drinking	0	0	0	0	0	0	0	0	0	0	0	0	0	1976000000	0	167	0	0
2020-11-03 18:44:48	2020-11-03 18:44:31	2020-11-03 18:46:51		Let's not use the soft word euthanised. The horse was killed So that the state could claim revenue from gambling, so that the gambling industry could make profit, so that people could have a public holiday and get pissed.. The horse was killed. #NupToTheCup #HorseRacingKills		Let's not use the soft word euthanised. The horse was killed So that the state could claim revenue from gambling, so that the gambling industry could make profit, so that people could have a public holiday and get pissed.. The horse was killed. #NupToTheCup #HorseRacingKills	http://twitter.com/	http://twitter.com/	en	0	100	0	-5	SOCIALMEDIA,SOCIALMEDIA_TWITTER	TEXT			isEdited,isNewsHost			[{"display_url":"twitter.com/abcnews/status…","expanded_url":"https://twitter.com/abcnews/status/1323488689679261696","url":"https://t.co/z2lfJK6Mxz"}]		0	0			0	0			SEARCH / / Risky Drinking	0	0	0	0	0	0	0	0	0	0	0	0	0	2091000000	0	816	0	0
2020-10-24 15:27:23	2020-10-24 15:27:03	2020-10-24 15:28:58		Really serious rain here now. Like a 5 o’clock happy hour rain storm in Bali ...		Really serious rain here now. Like a 5 o’clock happy hour rain storm in Bali ...	http://twitter.com/	http://twitter.com/	en	0	100	0	0	SOCIALMEDIA,SOCIALMEDIA_TWITTER	TEXT			isEdited,isNewsHost,isVerifiedAuthor,isVerifiedSource			[{"display_url":"twitter.com/gerarddaffy/st…","expanded_url":"https://twitter.com/gerarddaffy/status/1319857555020021760","url":"https://t.co/S4x7kQxhow"}]		0	0			0	0			SEARCH / / Risky Drinking	0	0	0	0	0	0	0	0	0	0	0	0	0	2091000000	0	60312	0	0
2020-10-18 22:02:47	2020-10-18 22:02:28	2020-10-18 22:02:50		@MeganHustwaite Was he tipsy? Sounded suspiciously like an ex Victorian premier at the golf		@MeganHustwaite Was he tipsy? Sounded suspiciously like an ex Victorian premier at the golf	http://twitter.com/	http://twitter.com/	en	0	100	0	0	SOCIALMEDIA,SOCIALMEDIA_TWITTER	TEXT			isComment,isNewsHost,isQuestion,isTwitterReply,isEdited			[]		0	0			0	0			SEARCH / / Risky Drinking	0	0	0	0	0	0	0	0	0	0	0	0	0	2091000000	0	40	0	0
2020-11-21 00:05:24	2020-11-21 00:05:03	2020-11-21 00:07:00		@deekayRichmond @MFWitches Galllen, ET, the bloke who pissed in his own mouth.,um I’m out		@deekayRichmond @MFWitches Galllen, ET, the bloke who pissed in his own mouth.,um I’m out	http://twitter.com/	http://twitter.com/	en	0	65	0	-5	SOCIALMEDIA,SOCIALMEDIA_TWITTER	TEXT			isComment,isNewsHost,isTwitterReply			[]		0	0			0	0			SEARCH / / Risky Drinking	0	0	0	0	0	0	0	0	0	0	0	0	0	1976000000	0	6	0	0
2020-12-15 13:55:53	2020-12-15 13:55:06	2020-12-15 13:57:25		@emdashliu He’d have been so pissed he’d have reached through the pages of the book to murder me 😂		@emdashliu He’d have been so pissed he’d have reached through the pages of the book to murder me 😂	http://twitter.com/	http://twitter.com/	en	0	100	0	-5	SOCIALMEDIA,SOCIALMEDIA_TWITTER	TEXT			isComment,isTwitterReply,isNewsHost			[]		0	0			0	0			SEARCH / / Risky Drinking	0	0	0	0	0	0	0	0	0	0	0	0	0	1976000000	0	1918	0	0
2020-10-08 19:56:22	2020-10-08 19:56:02	2020-10-08 19:56:43		Painkillers are the best. I just had ibuprofen and paracetamol which is enough for me, I fully support people who use stronger painkillers to manage their pain and am pissed of that the Aus government makes it hard for them to access the pain relief they need		Painkillers are the best. I just had ibuprofen and paracetamol which is enough for me, I fully support people who use stronger painkillers to manage their pain and am pissed of that the Aus government makes it hard for them to access the pain relief they need	http://twitter.com/	http://twitter.com/	en	0	100	0	5	SOCIALMEDIA,SOCIALMEDIA_TWITTER	TEXT			isComment,isNewsHost,isTwitterReply,isEdited			[]		0	0			0	0			SEARCH / / Risky Drinking	0	0	0	0	0	0	0	0	0	0	0	0	0	2091000000	0	986	0	0
2020-10-23 22:25:53	2020-10-23 22:25:12	2020-10-23 22:25:56		@obstructalt ye gl homie im so pissed I found a good trio week 2 if I played week1 w them we probs would make heats		@obstructalt ye gl homie im so pissed I found a good trio week 2 if I played week1 w them we probs would make heats	http://twitter.com/	http://twitter.com/	en	0	100	0	-5	SOCIALMEDIA,SOCIALMEDIA_TWITTER	TEXT			isComment,isEdited,isNewsHost,isTwitterReply			[]		0	0			0	0			SEARCH / / Risky Drinking	0	0	0	0	0	0	0	0	0	0	0	0	0	2091000000	0	382	0	0
2020-11-02 18:59:30	2020-11-02 18:58:59	2020-11-02 19:00:57		Ok just stop it already.. do I laugh or get extremely pissed 🤬		Ok just stop it already.. do I laugh or get extremely pissed 🤬	http://twitter.com/	http://twitter.com/	en	0	100	0	0	SOCIALMEDIA,SOCIALMEDIA_TWITTER	TEXT			isEdited,isNewsHost			[{"display_url":"twitter.com/arifleischer/s…","expanded_url":"https://twitter.com/arifleischer/status/1322910070850654208","url":"https://t.co/lD0HAUY4Ug"}]		0	0			0	0			SEARCH / / Risky Drinking	0	0	0	0	0	0	0	0	0	0	0	0	0	2091000000	0	1820	0	0
2020-10-09 06:15:36	2020-10-09 06:15:03	2020-10-09 06:15:38		Today: Friday 9th Oct 6:30pm - Happy Hour - 7th Anniversary Meeting aatimes.org.au/events/#e7084		Today: Friday 9th Oct 6:30pm - Happy Hour - 7th Anniversary Meeting https://t.co/R2PcwVhzvo	http://twitter.com/	http://twitter.com/	en	0	29	0	5	SOCIALMEDIA,SOCIALMEDIA_TWITTER	LINK			isNewsHost,isEdited			[{"display_url":"aatimes.org.au/events/#e7084","expanded_url":"http://aatimes.org.au/events/#e7084","url":"https://t.co/R2PcwVhzvo"}]		0	0			0	0			SEARCH / / Risky Drinking	0	0	0	0	0	0	0	0	0	0	0	0	0	2091000000	0	195	0	0
2020-10-24 03:05:17	2020-10-24 03:04:46	2020-10-24 03:05:40		@MissGigglezz I think I’ve seen it a few times as well. Just finished a four hour session playing it haha. Never seen your first name come up tho, you reckon it will get pissed off if I repeatedly yell out holes. 😂😂		@MissGigglezz I think I’ve seen it a few times as well. Just finished a four hour session playing it haha. Never seen your first name come up tho, you reckon it will get pissed off if I repeatedly yell out holes. 😂😂	http://twitter.com/	http://twitter.com/	en	0	100	0	0	SOCIALMEDIA,SOCIALMEDIA_TWITTER	TEXT			isComment,isEdited,isNewsHost,isTwitterReply			[]		0	0			0	0			SEARCH / / Risky Drinking	0	0	0	0	0	0	0	0	0	0	0	0	0	2091000000	0	222	0	0
2020-11-11 18:58:56	2020-11-11 18:58:35	2020-11-11 18:59:14		@shaunhayden7 @kanecornes @traderadio @GeelongCats @GWSGIANTS Not me... I am pretty fucked off by all this shit. We lose cocky and I am pissed at him but a future 3rd rounder for a #10 player. We essentially swap a 22 yr old for a 32 yr old and now potentially giving 3 1st rounders for Cameron + $900k a year.. we have lost our minds		@shaunhayden7 @kanecornes @traderadio @GeelongCats @GWSGIANTS Not me... I am pretty fucked off by all this shit. We lose cocky and I am pissed at him but a future 3rd rounder for a #10 player. We essentially swap a 22 yr old for a 32 yr old and now potentially giving 3 1st rounders for Cameron + $900k a year.. we have lost our minds	http://twitter.com/	http://twitter.com/	en	0	100	0	-5	SOCIALMEDIA,SOCIALMEDIA_TWITTER	TEXT			isComment,isEdited,isNewsHost,isTwitterReply			[]		0	0			0	0			SEARCH / / Risky Drinking	0	0	0	0	0	0	0	0	0	0	0	0	0	1976000000	0	432	0	0
2020-10-13 20:31:42	2020-10-13 20:31:10	2020-10-13 20:32:11		@Disco_JMo @1116sen Club selling memberships saying there will be NO impact on crowds for 2021,WTF! Boxing Day test might be 30,000 ,empty rows,SDIst in Toilets,staggered entry.Farkwits think Rd 1 Tigers 85,000 allowed in PiGS ARSE ! Including MCG & AFL members !!Members will be pissed missing game		@Disco_JMo @1116sen Club selling memberships saying there will be NO impact on crowds for 2021,WTF! Boxing Day test might be 30,000 ,empty rows,SDIst in Toilets,staggered entry.Farkwits think Rd 1 Tigers 85,000 allowed in PiGS ARSE ! Including MCG & AFL members !!Members will be pissed missing game	http://twitter.com/	http://twitter.com/	en	0	100	0	-5	SOCIALMEDIA,SOCIALMEDIA_TWITTER	TEXT			isComment,isTwitterReply,isNewsHost,isEdited			[]		0	0			0	0			SEARCH / / Risky Drinking	0	0	0	0	0	0	0	0	0	0	0	0	0	2091000000	0	119	0	0
2020-10-08 22:05:05	2020-10-08 22:04:37	2020-10-08 22:05:18		@qikipedia You mean pissed?		@qikipedia You mean pissed?	http://twitter.com/	http://twitter.com/	en	0	50	0	-5	SOCIALMEDIA,SOCIALMEDIA_TWITTER	TEXT			isQuestion,isComment,isTwitterReply,isNewsHost,isEdited			[]		0	0			0	0			SEARCH / / Risky Drinking	0	0	0	0	0	0	0	0	0	0	0	0	0	2091000000	0	36	0	0
2020-11-22 17:11:37	2020-11-22 17:11:05	2020-11-22 17:13:14		So I'm rewatching Troy for the first time in a good ten years. I already know I'm gonna get pissed off like nobody's business about the straightwashing of the Iliad now that I am gay and know the truth...		So I'm rewatching Troy for the first time in a good ten years. I already know I'm gonna get pissed off like nobody's business about the straightwashing of the Iliad now that I am gay and know the truth...	http://twitter.com/	http://twitter.com/	en	0	100	0	-5	SOCIALMEDIA,SOCIALMEDIA_TWITTER	TEXT			isNewsHost			[]		0	0			0	0			SEARCH / / Risky Drinking	0	0	0	0	0	0	0	0	0	0	0	0	0	1976000000	0	294	0	0
2020-10-09 21:28:08	2020-10-09 21:27:47	2020-10-09 21:29:34		@asobocinska @YaThinkN Look at all the angry white people, pissed off because an “ungrateful immigrant” has the audacity to point out that Aus is not perfect & has room for improvement. 🙄		@asobocinska @YaThinkN Look at all the angry white people, pissed off because an “ungrateful immigrant” has the audacity to point out that Aus is not perfect & has room for improvement. 🙄	http://twitter.com/	http://twitter.com/	en	0	100	0	-5	SOCIALMEDIA,SOCIALMEDIA_TWITTER	TEXT			isComment,isTwitterReply,isNewsHost,isEdited			[]		0	0			0	0			SEARCH / / Risky Drinking	0	0	0	0	0	0	0	0	0	0	0	0	0	2091000000	0	596	0	0
2020-11-24 10:55:18	2020-11-24 10:54:49	2020-11-24 10:57:01		In year 12, I came first in my French class despite having done NO WORK. The teacher spent 5 minutes admonishing me saying that others should have come 1st as they worked harder??? 6 months later, after still doing no work, I came first again, which REALLY pissed her off...		In year 12, I came first in my French class despite having done NO WORK. The teacher spent 5 minutes admonishing me saying that others should have come 1st as they worked harder??? 6 months later, after still doing no work, I came first again, which REALLY pissed her off...	http://twitter.com/	http://twitter.com/	en	0	100	0	-5	SOCIALMEDIA,SOCIALMEDIA_TWITTER	TEXT			isEdited,isNewsHost,isQuestion			[{"display_url":"twitter.com/TheOXGod/statu…","expanded_url":"https://twitter.com/TheOXGod/status/1329861603940974592","url":"https://t.co/J3ME6WSgfU"}]		0	0			0	0			SEARCH / / Risky Drinking	0	0	0	0	0	0	0	0	0	0	0	0	0	1976000000	0	540	0	0
2020-10-26 08:48:05	2020-10-26 08:47:30	2020-10-26 08:48:16		i’m already pissed, lord help me		i’m already pissed, lord help me	http://twitter.com/	http://twitter.com/	en	0	100	0	-5	SOCIALMEDIA,SOCIALMEDIA_TWITTER	TEXT			isEdited,isNewsHost			[]		0	0			0	0			SEARCH / / Risky Drinking	0	0	0	0	0	0	0	0	0	0	0	0	0	2091000000	0	42	0	0
2020-12-15 19:11:41	2020-12-15 19:11:25	2020-12-15 19:13:36		@shibykittymom @RobCounts @prayingmedic @benshapiro @ksorbs How about ALL States do this. We know Trump is pissed because his corrupt fuckwits underestimated how much Americans hated him and thought they could cheat, but only need 10M votes. I am all for an audit of EVERY VOTE. #NoPardons		@shibykittymom @RobCounts @prayingmedic @benshapiro @ksorbs How about ALL States do this. We know Trump is pissed because his corrupt fuckwits underestimated how much Americans hated him and thought they could cheat, but only need 10M votes. I am all for an audit of EVERY VOTE. #NoPardons	http://twitter.com/	http://twitter.com/	en	0	100	0	-5	SOCIALMEDIA,SOCIALMEDIA_TWITTER	TEXT			isComment,isNewsHost,isTwitterReply			[]		0	0			0	0			SEARCH / / Risky Drinking	0	0	0	0	0	0	0	0	0	0	0	0	0	1976000000	0	37	0	0
2020-10-18 18:02:22	2020-10-18 18:01:53	2020-10-18 18:02:39		@BrittA2211 one time i was in a shopping centre having dumplings and i got it on my pants so it looked like i pissed myself and it was oil so it wouldn't go away. they were my fav pants. the only other pants in the whole place that came close were $99. they're very comfy though		@BrittA2211 one time i was in a shopping centre having dumplings and i got it on my pants so it looked like i pissed myself and it was oil so it wouldn't go away. they were my fav pants. the only other pants in the whole place that came close were $99. they're very comfy though	http://twitter.com/	http://twitter.com/	en	0	100	0	0	SOCIALMEDIA,SOCIALMEDIA_TWITTER	TEXT			isComment,isNewsHost,isTwitterReply,isEdited			[]		0	0			0	0			SEARCH / / Risky Drinking	0	0	0	0	0	0	0	0	0	0	0	0	0	2091000000	0	550	0	0
2020-10-24 22:14:17	2020-10-24 22:13:44	2020-10-24 22:15:29		Just realised the balcony/apartment across from mine that normally houses extremely vocal tigers fans (there was yelling & flag waving last time) is quiet and completely dark & quiet for first time ever - I reckon they’ve pissed off to a mate’s place. The finks!		Just realised the balcony/apartment across from mine that normally houses extremely vocal tigers fans (there was yelling & flag waving last time) is quiet and completely dark & quiet for first time ever - I reckon they’ve pissed off to a mate’s place. The finks!	http://twitter.com/	http://twitter.com/	en	0	100	0	0	SOCIALMEDIA,SOCIALMEDIA_TWITTER	TEXT			isEdited,isNewsHost,isVerifiedAuthor,isVerifiedSource			[]		0	0			0	0			SEARCH / / Risky Drinking	0	0	0	0	0	0	0	0	0	0	0	0	0	2091000000	0	3213	0	0
2020-10-21 12:08:48	2020-10-21 12:08:13	2020-10-21 12:09:07		@graysonsyd Yes!!! Happy with you!! :D Kylie Minogue wine time and cake?		@graysonsyd Yes!!! Happy with you!! :D Kylie Minogue wine time and cake?	http://twitter.com/	http://twitter.com/	en	0	0	0	5	SOCIALMEDIA,SOCIALMEDIA_TWITTER	TEXT			isComment,isEdited,isNewsHost,isQuestion,isTwitterReply			[]		0	0			0	0			SEARCH / / Risky Drinking	0	0	0	0	0	0	0	0	0	0	0	0	0	2091000000	0	774	0	0
2020-12-04 11:03:29	2020-12-04 11:02:39	2020-12-04 11:04:59		@smudge_green 😂😂😂 she’s so pissed off		@smudge_green 😂😂😂 she’s so pissed off	http://twitter.com/	http://twitter.com/	en	0	9	0	5	SOCIALMEDIA,SOCIALMEDIA_TWITTER	TEXT			isComment,isTwitterReply,isNewsHost			[]		0	0			0	0			SEARCH / / Risky Drinking	0	0	0	0	0	0	0	0	0	0	0	0	0	1976000000	0	1226	0	0
2020-10-28 20:20:51	2020-10-28 20:19:59	2020-10-28 20:21:10		Late afternoon happy hour @ Taradale, Victoria instagram.com/p/CG4cdHSHizT/…		Late afternoon happy hour @ Taradale, Victoria https://t.co/qUU1l6NRnr	http://twitter.com/	http://twitter.com/	en	0	22	0	5	SOCIALMEDIA,SOCIALMEDIA_TWITTER	LINK			isEdited,isNewsHost			[{"display_url":"instagram.com/p/CG4cdHSHizT/…","expanded_url":"https://www.instagram.com/p/CG4cdHSHizT/?igshid=yghjsnhkk26y","url":"https://t.co/qUU1l6NRnr"}]		0	0			0	0			SEARCH / / Risky Drinking	0	0	0	0	0	0	0	0	0	0	0	0	0	2091000000	0	17	0	0
2020-12-13 22:18:31	2020-12-13 22:17:37	2020-12-13 22:19:32		@ElPrezAU @lbalbon great, one pint and you're legless		@ElPrezAU @lbalbon great, one pint and you're legless	http://twitter.com/	http://twitter.com/	en	0	100	0	5	SOCIALMEDIA,SOCIALMEDIA_TWITTER	TEXT			isComment,isTwitterReply,isNewsHost			[]		0	0			0	0			SEARCH / / Risky Drinking	0	0	0	0	0	0	0	0	0	0	0	0	0	1976000000	0	703	0	0
2020-11-11 21:15:08	2020-11-11 21:14:49	2020-11-11 21:15:26		im NOT interacting w anyone if i have to i will leave my room to grab food but i WILL be letting evveryone know that im fucking pissed abt it. fuck your stupid christmas and fuck your selfishness		im NOT interacting w anyone if i have to i will leave my room to grab food but i WILL be letting evveryone know that im fucking pissed abt it. fuck your stupid christmas and fuck your selfishness	http://twitter.com/	http://twitter.com/	en	0	100	0	-5	SOCIALMEDIA,SOCIALMEDIA_TWITTER	TEXT			isComment,isEdited,isNewsHost,isTwitterReply			[]		0	0			0	0			SEARCH / / Risky Drinking	0	0	0	0	0	0	0	0	0	0	0	0	0	1976000000	0	303	0	0
2020-12-01 12:34:57	2020-12-01 12:34:23	2020-12-01 12:36:29		@StupidOzzies I know a lot of what he did to locals in the 90s and pissed off to France because of it, he is not the person he makes out, he is a coward and a liar		@StupidOzzies I know a lot of what he did to locals in the 90s and pissed off to France because of it, he is not the person he makes out, he is a coward and a liar	http://twitter.com/	http://twitter.com/	en	0	100	0	-5	SOCIALMEDIA,SOCIALMEDIA_TWITTER	TEXT			isComment,isEdited,isNewsHost,isTwitterReply			[]		0	0			0	0			SEARCH / / Risky Drinking	0	0	0	0	0	0	0	0	0	0	0	0	0	1976000000	0	4859	0	0
2020-10-10 18:56:42	2020-10-10 18:56:12	2020-10-10 18:58:10		@Tigerwhite1977 They were never likely to be suspendable. Just fall under the banner of “cheapie dog acts” that people justifying get pissed off with. In isolation none are suspendable, but people connect all of them together in their minds when it doesn’t work like that.		@Tigerwhite1977 They were never likely to be suspendable. Just fall under the banner of “cheapie dog acts” that people justifying get pissed off with. In isolation none are suspendable, but people connect all of them together in their minds when it doesn’t work like that.	http://twitter.com/	http://twitter.com/	en	0	100	0	-5	SOCIALMEDIA,SOCIALMEDIA_TWITTER	TEXT			isComment,isNewsHost,isTwitterReply,isVerifiedAuthor,isVerifiedSource,isEdited			[]		0	0			0	0			SEARCH / / Risky Drinking	0	0	0	0	0	0	0	0	0	0	0	0	0	2091000000	0	4507	0	0
2020-12-09 10:39:47	2020-12-09 10:39:23	2020-12-09 10:41:12		@abcnews Jeez #ScottyFomMarketing has really stuffed it now - now he's pissed off his coal mates, & it's all from his rampant ego. Maybe he will soon be called #ScottNoMates #libspill 😆		@abcnews Jeez #ScottyFomMarketing has really stuffed it now - now he's pissed off his coal mates, & it's all from his rampant ego. Maybe he will soon be called #ScottNoMates #libspill 😆	http://twitter.com/	http://twitter.com/	en	0	100	0	0	SOCIALMEDIA,SOCIALMEDIA_TWITTER	TEXT			isComment,isNewsHost,isTwitterReply			[]		0	0			0	0			SEARCH / / Risky Drinking	0	0	0	0	0	0	0	0	0	0	0	0	0	1976000000	0	33	0	0
2020-10-20 08:21:02	2020-10-20 08:20:31	2020-10-20 08:21:15		Pissed off yet? pic.twitter.com/6m5jiO44rc		Pissed off yet? https://t.co/6m5jiO44rc	http://twitter.com/	http://twitter.com/	en	0	0	0	-5	SOCIALMEDIA,SOCIALMEDIA_TWITTER	IMAGE			containsImage,hasImage,isNewsHost,isQuestion,isEdited			[{"display_url":"pic.twitter.com/6m5jiO44rc","expanded_url":"https://twitter.com/jenmac70/status/1318301022800916480/photo/1","url":"https://t.co/6m5jiO44rc"}]	http://pbs.twimg.com/media/EkuLycqU0AAAeRy.jpg	0	0			0	0			SEARCH / / Risky Drinking	0	0	3	0	0	0	0	0	0	0	0	0	0	2091000000	0	3643	0	0
2020-10-09 10:04:06	2020-10-09 10:03:18	2020-10-09 10:04:15		@PlayHearthstone I don’t even remember what happened when I played them. I might have won or I might have lost. I’m running at about 60/40 at the moment. So I don’t know if they were pissed off I beat them or pissed off I didn’t concede. Either way, classic platinum rank behaviour		@PlayHearthstone I don’t even remember what happened when I played them. I might have won or I might have lost. I’m running at about 60/40 at the moment. So I don’t know if they were pissed off I beat them or pissed off I didn’t concede. Either way, classic platinum rank behaviour	http://twitter.com/	http://twitter.com/	en	0	100	0	-5	SOCIALMEDIA,SOCIALMEDIA_TWITTER	TEXT			isComment,isTwitterReply,isNewsHost,isEdited			[]		0	0			0	0			SEARCH / / Risky Drinking	0	0	0	0	0	0	0	0	0	0	0	0	0	2091000000	0	713	0	0
2020-11-24 14:33:03	2020-11-24 14:32:36	2020-11-24 14:34:11		I got beef with Screwball in Marvel’s Spider-Man. The last time I did her challenges I failed the final one like ten times, it pissed me off big time. Plus “get amazing or higher” is the only trophy I haven’t unlocked in the game yet. @Twitch @SmallStreamSup @smallstreamerco @IGN pic.twitter.com/mL78DKSCRn		I got beef with Screwball in Marvel’s Spider-Man. The last time I did her challenges I failed the final one like ten times, it pissed me off big time. Plus “get amazing or higher” is the only trophy I haven’t unlocked in the game yet. @Twitch @SmallStreamSup @smallstreamerco @IGN https://t.co/mL78DKSCRn	http://twitter.com/	http://twitter.com/	en	0	100	0	0	SOCIALMEDIA,SOCIALMEDIA_TWITTER	IMAGE			containsImage,hasImage,isEdited,isNewsHost			[{"display_url":"pic.twitter.com/mL78DKSCRn","expanded_url":"https://twitter.com/EvanBarracuda14/status/1331078237187842049/photo/1","url":"https://t.co/mL78DKSCRn"}]	http://pbs.twimg.com/media/EnjwmclVQAEF8Ar.jpg	0	0			0	0			SEARCH / / Risky Drinking	0	0	1	0	0	0	0	0	0	0	0	0	0	1976000000	0	39	0	0
2020-10-07 09:47:38	2020-10-07 09:47:12	2020-10-07 09:47:44		@tmorrison888 @navyblue_bec No one who really needs it ,I’m pissed off it’s ruined my happiness over Saad and Essendon imploding .		@tmorrison888 @navyblue_bec No one who really needs it ,I’m pissed off it’s ruined my happiness over Saad and Essendon imploding .	http://twitter.com/	http://twitter.com/	en	0	100	0	-5	SOCIALMEDIA,SOCIALMEDIA_TWITTER	TEXT			isComment,isNewsHost,isTwitterReply,isEdited			[]		0	0			0	0			SEARCH / / Risky Drinking	0	0	0	0	0	0	0	0	0	0	0	0	0	2091000000	0	64	0	0
2020-10-10 12:39:03	2020-10-10 12:38:37	2020-10-10 12:39:20		@FatoneValarie @FedorowMaya @humboldt_nana @Pearleyjewels @IAmNotJackWalsh @attanasio_n @JohnFeal1 @manwithnopants It lets me like for 2 seconds then removes it 😤 Maybe I pissed someone off... If I did, it wasn’t intentional. “I’m a lover not a fighter!” ♥️♥️♥️		@FatoneValarie @FedorowMaya @humboldt_nana @Pearleyjewels @IAmNotJackWalsh @attanasio_n @JohnFeal1 @manwithnopants It lets me like for 2 seconds then removes it 😤 Maybe I pissed someone off... If I did, it wasn’t intentional. “I’m a lover not a fighter!” ♥️♥️♥️	http://twitter.com/	http://twitter.com/	en	0	26	0	-5	SOCIALMEDIA,SOCIALMEDIA_TWITTER	TEXT			isComment,isNewsHost,isTwitterReply,isEdited			[]		0	0			0	0			SEARCH / / Risky Drinking	0	0	0	0	0	0	0	0	0	0	0	0	0	2091000000	0	840	0	0
2020-10-19 13:51:08	2020-10-19 13:50:47	2020-10-19 13:51:33		@manigettinmani @_ayannaE Im pissed with it like this		@manigettinmani @_ayannaE Im pissed with it like this	http://twitter.com/	http://twitter.com/	en	0	84	0	-5	SOCIALMEDIA,SOCIALMEDIA_TWITTER	TEXT			isComment,isTwitterReply,isNewsHost,isEdited			[]		0	0			0	0			SEARCH / / Risky Drinking	0	0	0	0	0	0	0	0	0	0	0	0	0	2091000000	0	10315	0	0
2020-11-28 21:42:23	2020-11-28 21:42:02	2020-11-28 21:43:34		Is Prue McWhatshername pissed again (still)? #auspol		Is Prue McWhatshername pissed again (still)? #auspol	http://twitter.com/	http://twitter.com/	en	0	25	0	-5	SOCIALMEDIA,SOCIALMEDIA_TWITTER	TEXT			isEdited,isNewsHost,isQuestion			[]		0	0			0	0			SEARCH / / Risky Drinking	0	0	1	0	0	0	0	0	0	0	0	0	0	1976000000	0	2051	0	0
2020-10-28 14:21:53	2020-10-28 14:21:21	2020-10-28 14:22:04		my alcohol tolerance is so low at the moment that i drink a coffee and i'm tipsy		my alcohol tolerance is so low at the moment that i drink a coffee and i'm tipsy	http://twitter.com/	http://twitter.com/	en	0	100	0	-5	SOCIALMEDIA,SOCIALMEDIA_TWITTER	TEXT			isEdited,isNewsHost			[]		0	0			0	0			SEARCH / / Risky Drinking	0	0	0	0	0	0	0	0	0	0	0	0	0	2091000000	0	1214	0	0
2020-11-22 16:09:13	2020-11-22 16:08:41	2020-11-22 16:11:11		Next time you think you’re too shitfaced to make #cocktails, try Tom’s Watermelon Daiquiri. You’re welcome. 🍉🍸 pic.twitter.com/9iPde32GnI		Next time you think you’re too shitfaced to make #cocktails, try Tom’s Watermelon Daiquiri. You’re welcome. 🍉🍸 https://t.co/9iPde32GnI	http://twitter.com/	http://twitter.com/	en	0	25	0	0	SOCIALMEDIA,SOCIALMEDIA_TWITTER	IMAGE			containsImage,hasImage,isEdited,isNewsHost			[{"display_url":"pic.twitter.com/9iPde32GnI","expanded_url":"https://twitter.com/cocktalestv/status/1330377641971511296/photo/1","url":"https://t.co/9iPde32GnI"}]	http://pbs.twimg.com/media/EnZzaL8XYAgHmP0.jpg	0	0			0	0			SEARCH / / Risky Drinking	0	0	3	0	0	0	0	0	0	0	0	0	0	1976000000	0	49	0	0
2020-10-23 16:42:13	2020-10-23 16:41:55	2020-10-23 16:43:34		@HighlySunflower i was pissed at first but then i just kinda found it funny because immediately after he was like 'IN THE MOST GENTLE WAY POSSIBLE, I JUST DONT LIKE IT **AS MUCH** DONT HATE ME' 😂😂		@HighlySunflower i was pissed at first but then i just kinda found it funny because immediately after he was like 'IN THE MOST GENTLE WAY POSSIBLE, I JUST DONT LIKE IT **AS MUCH** DONT HATE ME' 😂😂	http://twitter.com/	http://twitter.com/	en	0	100	0	0	SOCIALMEDIA,SOCIALMEDIA_TWITTER	TEXT			isComment,isEdited,isNewsHost,isTwitterReply			[]		0	0			0	0			SEARCH / / Risky Drinking	0	0	0	0	0	0	0	0	0	0	0	0	0	2091000000	0	336	0	0
2020-11-01 21:14:05	2020-11-01 21:13:37	2020-11-01 21:16:14		@rescuehorseniah @sophieelsworth No this is bigger than this now...Supreme Court decision tomorrow on curfew....if there’s any restrictions still in place on 21st December it’s still front page...remember if your not holidaying due to restrictions your are going to be pissed		@rescuehorseniah @sophieelsworth No this is bigger than this now...Supreme Court decision tomorrow on curfew....if there’s any restrictions still in place on 21st December it’s still front page...remember if your not holidaying due to restrictions your are going to be pissed	http://twitter.com/	http://twitter.com/	en	0	100	0	-5	SOCIALMEDIA,SOCIALMEDIA_TWITTER	TEXT			isComment,isEdited,isNewsHost,isTwitterReply			[]		0	0			0	0			SEARCH / / Risky Drinking	0	0	0	0	0	0	0	0	0	0	0	0	0	2091000000	0	261	0	0
2020-10-09 20:12:18	2020-10-09 20:11:57	2020-10-09 20:13:53		@Neopseudo @MayneReport @DanielAndrewsMP They've been pissed off since he downed Napthine. All out to #killDan from all quarters.		@Neopseudo @MayneReport @DanielAndrewsMP They've been pissed off since he downed Napthine. All out to #killDan from all quarters.	http://twitter.com/	http://twitter.com/	en	0	100	0	-5	SOCIALMEDIA,SOCIALMEDIA_TWITTER	TEXT			isComment,isNewsHost,isTwitterReply,isEdited			[]		0	0			0	0			SEARCH / / Risky Drinking	0	0	0	0	0	0	0	0	0	0	0	0	0	2091000000	0	1883	0	0
2020-12-13 04:16:09	2020-12-13 04:15:33	2020-12-13 04:17:56		Hope you haven’t got a hangover today Buddy, if y’all have, perfect remedy.....Hair of the Dog....y’all feel like a new man .....speaking from experience 😂😂		Hope you haven’t got a hangover today Buddy, if y’all have, perfect remedy.....Hair of the Dog....y’all feel like a new man .....speaking from experience 😂😂	http://twitter.com/	http://twitter.com/	en	0	95	0	5	SOCIALMEDIA,SOCIALMEDIA_TWITTER	TEXT			isNewsHost			[{"display_url":"twitter.com/alexmatthewsar…","expanded_url":"https://twitter.com/alexmatthewsar/status/1337738058276298753","url":"https://t.co/yO50luAvxn"}]		0	0			0	0			SEARCH / / Risky Drinking	0	0	0	0	0	0	0	0	0	0	0	0	0	1976000000	0	47	0	0
2020-10-05 18:15:24	2020-10-05 18:14:43	2020-10-05 18:15:39		how to further piss off someone you’ve already pissed off: lIke nO SHIT??? pic.twitter.com/qwTPeV4LOv		how to further piss off someone you’ve already pissed off: lIke nO SHIT??? https://t.co/qwTPeV4LOv	http://twitter.com/	http://twitter.com/	en	0	40	0	-5	SOCIALMEDIA,SOCIALMEDIA_TWITTER	IMAGE			containsImage,hasImage,isNewsHost,isQuestion,isEdited			[{"display_url":"pic.twitter.com/qwTPeV4LOv","expanded_url":"https://twitter.com/shadowyoonqi/status/1313014742470938624/photo/1","url":"https://t.co/qwTPeV4LOv"}]	http://pbs.twimg.com/media/EjjD8pCU4AMinEu.jpg	0	0			0	0			SEARCH / / Risky Drinking	0	0	0	0	0	0	0	0	0	0	0	0	0	2091000000	0	143	0	0
2020-10-16 01:20:47	2020-10-16 01:19:49	2020-10-16 01:22:27		Welp, I think I just caused so many Bayley fans to be pissed at me. Hey, what did you expect from the guy who thought she was going back to NXT.		Welp, I think I just caused so many Bayley fans to be pissed at me. Hey, what did you expect from the guy who thought she was going back to NXT.	http://twitter.com/	http://twitter.com/	en	0	100	0	0	SOCIALMEDIA,SOCIALMEDIA_TWITTER	TEXT			isComment,isNewsHost,isTwitterReply,isEdited			[]		0	0			0	0			SEARCH / / Risky Drinking	0	0	0	0	0	0	0	0	0	0	0	0	0	2091000000	0	75	0	0
2020-11-01 23:58:59	2020-11-01 23:58:15	2020-11-02 00:01:00		@CrankyYankeeF1 Ye but it still killed all tension so I’m still gonna be pissed off about it.		@CrankyYankeeF1 Ye but it still killed all tension so I’m still gonna be pissed off about it.	http://twitter.com/	http://twitter.com/	en	0	100	0	-5	SOCIALMEDIA,SOCIALMEDIA_TWITTER	TEXT			isComment,isEdited,isNewsHost,isTwitterReply			[]		0	0			0	0			SEARCH / / Risky Drinking	0	0	0	0	0	0	0	0	0	0	0	0	0	2091000000	0	10	0	0
2020-11-22 17:54:05	2020-11-22 17:53:45	2020-11-22 17:55:06		thunder & lightning yay if my power goes out again tonight I’ll be PISSED		thunder & lightning yay if my power goes out again tonight I’ll be PISSED	http://twitter.com/	http://twitter.com/	en	0	100	0	-5	SOCIALMEDIA,SOCIALMEDIA_TWITTER	TEXT			isNewsHost			[]		0	0			0	0			SEARCH / / Risky Drinking	0	0	0	0	0	0	0	0	0	0	0	0	0	1976000000	0	1078	0	0
2020-10-11 21:10:23	2020-10-11 21:09:57	2020-10-11 21:10:26		literally wrote 80 pages of notes for a 10 page essay and worked real hard and if they give me the same mark as someone who did the bare minimum just bc it's late bc i've been really ill i'm going to be fucking pissed off		literally wrote 80 pages of notes for a 10 page essay and worked real hard and if they give me the same mark as someone who did the bare minimum just bc it's late bc i've been really ill i'm going to be fucking pissed off	http://twitter.com/	http://twitter.com/	en	0	100	0	-5	SOCIALMEDIA,SOCIALMEDIA_TWITTER	TEXT			isComment,isTwitterReply,isNewsHost,isEdited			[]		0	0			0	0			SEARCH / / Risky Drinking	0	0	0	0	0	0	0	0	0	0	0	0	0	2091000000	0	640	0	0
2020-10-13 21:49:05	2020-10-13 21:48:44	2020-10-13 21:50:48		@benlee1979 @BennyBoza @agerealfooty @mickgleeson Yeah that’s a smart idea, saad sets his price at the pre season draft, essendon force him back to the club he’s already pissed with and wants out of, and then refuses to play and gets paid, Dodoro Logic starting to infect the supporter base it seems		@benlee1979 @BennyBoza @agerealfooty @mickgleeson Yeah that’s a smart idea, saad sets his price at the pre season draft, essendon force him back to the club he’s already pissed with and wants out of, and then refuses to play and gets paid, Dodoro Logic starting to infect the supporter base it seems	http://twitter.com/	http://twitter.com/	en	0	100	0	-5	SOCIALMEDIA,SOCIALMEDIA_TWITTER	TEXT			isComment,isNewsHost,isTwitterReply,isEdited			[]		0	0			0	0			SEARCH / / Risky Drinking	0	0	0	0	0	0	0	0	0	0	0	0	0	2091000000	0	2	0	0
2020-12-12 19:20:19	2020-12-12 19:19:48	2020-12-12 19:21:56		@calebferg @susiecartledge @clark_ra @DionCandelaria_ @Dr_JBray @JRedHeart @NicoleLowres @jessicajorchard @rochellemwynne @Angela__Rao @Dr_Luna_Xu @AnastasiaSMihai @clara_chow @rebeccahritchie Cheers 🥂 I might have started my happy hour a little earlier with Xmas celebrations 🙈😂 ops		@calebferg @susiecartledge @clark_ra @DionCandelaria_ @Dr_JBray @JRedHeart @NicoleLowres @jessicajorchard @rochellemwynne @Angela__Rao @Dr_Luna_Xu @AnastasiaSMihai @clara_chow @rebeccahritchie Cheers 🥂 I might have started my happy hour a little earlier with Xmas celebrations 🙈😂 ops	http://twitter.com/	http://twitter.com/	en	0	20	0	5	SOCIALMEDIA,SOCIALMEDIA_TWITTER	TEXT			isComment,isNewsHost,isTwitterReply			[]		0	0			0	0			SEARCH / / Risky Drinking	0	0	0	0	0	0	0	0	0	0	0	0	0	1976000000	0	3578	0	0
2020-12-10 23:06:34	2020-12-10 23:05:52	2020-12-10 23:08:14		@HeyMum3 Can we get pissed first? 😂😂😂		@HeyMum3 Can we get pissed first? 😂😂😂	http://twitter.com/	http://twitter.com/	en	0	10	0	5	SOCIALMEDIA,SOCIALMEDIA_TWITTER	TEXT			isQuestion,isComment,isTwitterReply,isNewsHost			[]		0	0			0	0			SEARCH / / Risky Drinking	0	0	0	0	0	0	0	0	0	0	0	0	0	1976000000	0	908	0	0
2020-11-11 11:28:26	2020-11-11 11:27:55	2020-11-11 11:28:28		@DeusDeer I just pissed me off how are you acted about it		@DeusDeer I just pissed me off how are you acted about it	http://twitter.com/	http://twitter.com/	en	0	100	0	-5	SOCIALMEDIA,SOCIALMEDIA_TWITTER	TEXT			isComment,isEdited,isNewsHost,isTwitterReply			[]		0	0			0	0			SEARCH / / Risky Drinking	0	0	0	0	0	0	0	0	0	0	0	0	0	1976000000	0	303	0	0
2020-12-13 07:51:37	2020-12-13 07:51:15	2020-12-13 07:52:47		@theage @Melbchief Yet more whingeing and ideological rants from Chip Chop. Of course business leaders were pissed. It was a fork in history. Protect lives or quarterly statements. @DanielAndrewsMP Prioritised the former. How about 'retracing' Boris Johnson's steps 6 months ago...		@theage @Melbchief Yet more whingeing and ideological rants from Chip Chop. Of course business leaders were pissed. It was a fork in history. Protect lives or quarterly statements. @DanielAndrewsMP Prioritised the former. How about 'retracing' Boris Johnson's steps 6 months ago...	http://twitter.com/	http://twitter.com/	en	0	100	0	0	SOCIALMEDIA,SOCIALMEDIA_TWITTER	TEXT			isComment,isNewsHost,isTwitterReply			[]		0	0			0	0			SEARCH / / Risky Drinking	0	0	0	0	0	0	0	0	0	0	0	0	0	1976000000	0	800	0	0
2020-11-03 16:46:04	2020-11-03 16:45:51	2020-11-03 16:47:18		@stkfc87 Just pissed people are having fun. Can’t have that.		@stkfc87 Just pissed people are having fun. Can’t have that.	http://twitter.com/	http://twitter.com/	en	0	88	0	-5	SOCIALMEDIA,SOCIALMEDIA_TWITTER	TEXT			isComment,isEdited,isNewsHost,isTwitterReply			[]		0	0			0	0			SEARCH / / Risky Drinking	0	0	0	0	0	0	0	0	0	0	0	0	0	2091000000	0	1531	0	0
2020-10-10 11:59:09	2020-10-10 11:58:31	2020-10-10 11:59:14		@TP_OZ @Rachael_Rob If they're found culpable then yes. Ministers have resigned in the past because they failed to declare a bottle of wine - not unreasonable to ask that ministers responsible for the deaths of 800 people do the same! Is that clear enough for you or do you need me to draw a picture?		@TP_OZ @Rachael_Rob If they're found culpable then yes. Ministers have resigned in the past because they failed to declare a bottle of wine - not unreasonable to ask that ministers responsible for the deaths of 800 people do the same! Is that clear enough for you or do you need me to draw a picture?	http://twitter.com/	http://twitter.com/	en	0	100	0	-5	SOCIALMEDIA,SOCIALMEDIA_TWITTER	TEXT			isComment,isNewsHost,isQuestion,isTwitterReply,isEdited			[]		0	0			0	0			SEARCH / / Risky Drinking	0	0	0	0	0	0	0	0	0	0	0	0	0	2091000000	0	78	0	0
2020-11-23 12:29:14	2020-11-23 12:28:27	2020-11-23 12:31:07		Anyone wanna come over tonight, get tipsy, maybe h*gh, put on make up and chill out to 80’s pop classic ?		Anyone wanna come over tonight, get tipsy, maybe h*gh, put on make up and chill out to 80’s pop classic ?	http://twitter.com/	http://twitter.com/	en	0	100	0	0	SOCIALMEDIA,SOCIALMEDIA_TWITTER	TEXT			isEdited,isNewsHost,isQuestion			[]		0	0			0	0			SEARCH / / Risky Drinking	0	0	0	0	0	0	0	0	0	0	0	0	0	1976000000	0	741	0	0
2020-10-20 09:07:18	2020-10-20 09:06:39	2020-10-20 09:07:49		@wawaskittletit3 @YaThinkN Why were they pissed at the training partner? Because they were the co- captain? You know that really grinds my gears. Leadership is leadership. But people seem to think that age always makes it. There is experience yes. You're a fantastic example. But sometimes young ones bring		@wawaskittletit3 @YaThinkN Why were they pissed at the training partner? Because they were the co- captain? You know that really grinds my gears. Leadership is leadership. But people seem to think that age always makes it. There is experience yes. You're a fantastic example. But sometimes young ones bring	http://twitter.com/	http://twitter.com/	en	0	100	0	0	SOCIALMEDIA,SOCIALMEDIA_TWITTER	TEXT			isComment,isNewsHost,isQuestion,isTwitterReply,isEdited			[]		0	0			0	0			SEARCH / / Risky Drinking	0	0	0	0	0	0	0	0	0	0	0	0	0	2091000000	0	39	0	0
2020-12-15 12:54:38	2020-12-15 12:53:53	2020-12-15 12:55:46		@shpgrdn_ @only4sunoo Yes by stating how much they got in the last global vote. You didn't need to do that alot of Sun** fans are still really pissed about it		@shpgrdn_ @only4sunoo Yes by stating how much they got in the last global vote. You didn't need to do that alot of Sun** fans are still really pissed about it	http://twitter.com/	http://twitter.com/	en	0	100	0	-5	SOCIALMEDIA,SOCIALMEDIA_TWITTER	TEXT			isComment,isTwitterReply,isNewsHost			[]		0	0			0	0			SEARCH / / Risky Drinking	0	0	0	0	0	0	0	0	0	0	0	0	0	1976000000	0	821	0	0
2020-10-16 07:54:38	2020-10-16 07:53:41	2020-10-16 07:56:29		@LisaIreland66 Same. Our swotvac starts tomorrow. I have ordered in extra bath bombs and chocolate and wine (not all of those are for Cam).		@LisaIreland66 Same. Our swotvac starts tomorrow. I have ordered in extra bath bombs and chocolate and wine (not all of those are for Cam).	http://twitter.com/	http://twitter.com/	en	0	100	0	0	SOCIALMEDIA,SOCIALMEDIA_TWITTER	TEXT			isComment,isNewsHost,isTwitterReply,isEdited			[]		0	0			0	0			SEARCH / / Risky Drinking	0	0	0	0	0	0	0	0	0	0	0	0	0	2091000000	0	2900	0	0
2020-11-25 17:48:07	2020-11-25 17:47:49	2020-11-25 17:49:54		@PRGuy17 @DanielAndrewsMP I agree this is a step in the right direction but the Andrews government can always get better... Just ask the people of Djab Wurrung country. Yes, Andrews government is better than the alternative (Liberals) but really that's a bar so low a legless lizard could jump it.		@PRGuy17 @DanielAndrewsMP I agree this is a step in the right direction but the Andrews government can always get better... Just ask the people of Djab Wurrung country. Yes, Andrews government is better than the alternative (Liberals) but really that's a bar so low a legless lizard could jump it.	http://twitter.com/	http://twitter.com/	en	0	100	0	0	SOCIALMEDIA,SOCIALMEDIA_TWITTER	TEXT			isComment,isEdited,isNewsHost,isTwitterReply			[]		0	0			0	0			SEARCH / / Risky Drinking	0	0	0	0	0	0	0	0	0	0	0	0	0	1976000000	0	542	0	0
2020-10-27 08:42:03	2020-10-27 08:41:24	2020-10-27 08:42:12		@AshleyLeahy Nearly every photo of Scotty, he's pissed!!!		@AshleyLeahy Nearly every photo of Scotty, he's pissed!!!	http://twitter.com/	http://twitter.com/	en	0	34	0	-5	SOCIALMEDIA,SOCIALMEDIA_TWITTER	TEXT			isComment,isEdited,isNewsHost,isTwitterReply			[]		0	0			0	0			SEARCH / / Risky Drinking	0	0	0	0	0	0	0	0	0	0	0	0	0	2091000000	0	1996	0	0
2020-10-18 20:03:59	2020-10-18 20:03:13	2020-10-18 20:04:12		Jack Steele is like that bloke at a party that gets all the attention from women and free drinks but you can’t be pissed at him Cos he’s such a great bloke		Jack Steele is like that bloke at a party that gets all the attention from women and free drinks but you can’t be pissed at him Cos he’s such a great bloke	http://twitter.com/	http://twitter.com/	en	0	100	0	5	SOCIALMEDIA,SOCIALMEDIA_TWITTER	TEXT			isNewsHost,isEdited			[]		0	0			0	0			SEARCH / / Risky Drinking	0	0	0	0	0	0	0	0	0	0	0	0	0	2091000000	0	295	0	0
2020-10-23 04:41:38	2020-10-23 04:41:04	2020-10-23 04:42:06		There is something sassy about one of my favourite YouTubers - Sabine - been ‘pissed off’: Follow the Science? Nonsense, I say. youtu.be/nGVIJSW0Y3k via @YouTube		There is something sassy about one of my favourite YouTubers - Sabine - been ‘pissed off’: Follow the Science? Nonsense, I say. https://t.co/IFGELuX5KW via @YouTube	http://twitter.com/	http://twitter.com/	en	0	59	0	-5	SOCIALMEDIA,SOCIALMEDIA_TWITTER	LINK			isEdited,isNewsHost,isQuestion			[{"display_url":"youtu.be/nGVIJSW0Y3k","expanded_url":"https://youtu.be/nGVIJSW0Y3k","url":"https://t.co/IFGELuX5KW"}]		0	0			0	0			SEARCH / / Risky Drinking	0	0	0	0	0	0	0	0	0	0	0	0	0	2091000000	0	37	0	0
2020-10-19 23:51:26	2020-10-19 23:51:03	2020-10-19 23:51:29		@LinkedIn how do I contact you guys, your website is impossible. I cancelled my premium service and was still debited $69.99. Pretty pissed off right now. Would love my refund.		@LinkedIn how do I contact you guys, your website is impossible. I cancelled my premium service and was still debited $69.99. Pretty pissed off right now. Would love my refund.	http://twitter.com/	http://twitter.com/	en	0	100	0	-5	SOCIALMEDIA,SOCIALMEDIA_TWITTER	TEXT			isNewsHost,isEdited			[]		0	0			0	0			SEARCH / / Risky Drinking	0	0	0	0	0	0	0	0	0	0	0	0	0	2091000000	0	15	0	0
2020-10-08 19:18:59	2020-10-08 19:18:27	2020-10-08 19:19:25		@berndt_keagan @snapchatsupport it’s literally been a day and i’m so pissed of ive done everything to get it back and nothings working wtf do i do		@berndt_keagan @snapchatsupport it’s literally been a day and i’m so pissed of ive done everything to get it back and nothings working wtf do i do	http://twitter.com/	http://twitter.com/	en	0	100	0	-5	SOCIALMEDIA,SOCIALMEDIA_TWITTER	TEXT			isComment,isTwitterReply,isNewsHost,isEdited			[]		0	0			0	0			SEARCH / / Risky Drinking	0	0	0	0	0	0	0	0	0	0	0	0	0	2091000000	0	3	0	0
2020-11-04 23:53:58	2020-11-04 23:53:21	2020-11-04 23:55:07		@GlenQua88594681 Na, just a seven year old boy who’s been in a pretty good paddock most of his life 😆 He is a strong prick though, for about a 6kg Burmese male who doesn’t look overly big, but he packs a punch when his pissed 😼#burmesecat pic.twitter.com/GocL7uTTx5		@GlenQua88594681 Na, just a seven year old boy who’s been in a pretty good paddock most of his life 😆 He is a strong prick though, for about a 6kg Burmese male who doesn’t look overly big, but he packs a punch when his pissed 😼#burmesecat https://t.co/GocL7uTTx5	http://twitter.com/	http://twitter.com/	en	0	100	0	5	SOCIALMEDIA,SOCIALMEDIA_TWITTER	IMAGE			containsImage,hasImage,isComment,isEdited,isNewsHost,isTwitterReply			[{"display_url":"pic.twitter.com/GocL7uTTx5","expanded_url":"https://twitter.com/vybodff28/status/1323971596537614339/photo/1","url":"https://t.co/GocL7uTTx5"}]	http://pbs.twimg.com/media/El-xI_uVgAEo8md.jpg	0	0			0	0			SEARCH / / Risky Drinking	0	0	0	0	0	0	0	0	0	0	0	0	0	1976000000	0	240	0	0
2020-11-29 11:44:46	2020-11-29 11:44:22	2020-11-29 11:46:19		@JG2325 @TheKaramaBus @AFL You have no idea about Comben, and North will pick knowing what next years draft has in it. Wouldn’t be pissed at picking McDonald but would prefer Hollands.		@JG2325 @TheKaramaBus @AFL You have no idea about Comben, and North will pick knowing what next years draft has in it. Wouldn’t be pissed at picking McDonald but would prefer Hollands.	http://twitter.com/	http://twitter.com/	en	0	100	0	0	SOCIALMEDIA,SOCIALMEDIA_TWITTER	TEXT			isComment,isEdited,isNewsHost,isTwitterReply			[]		0	0			0	0			SEARCH / / Risky Drinking	0	0	0	0	0	0	0	0	0	0	0	0	0	1976000000	0	0	0	0
2020-10-25 08:21:57	2020-10-25 08:21:35	2020-10-25 08:23:06		A bunch of pissed Aussie's are now aggressively going to bed		A bunch of pissed Aussie's are now aggressively going to bed	http://twitter.com/	http://twitter.com/	en	0	100	0	-5	SOCIALMEDIA,SOCIALMEDIA_TWITTER	TEXT			isEdited,isNewsHost			[]		0	0			0	0			SEARCH / / Risky Drinking	0	0	1	0	0	0	0	0	0	0	0	0	0	2091000000	0	1025	0	0
2020-11-21 10:50:48	2020-11-21 10:50:02	2020-11-21 10:52:05		Just woke from a gnarly dream where I got a bit pissed in the sun with some of my favourites		Just woke from a gnarly dream where I got a bit pissed in the sun with some of my favourites	http://twitter.com/	http://twitter.com/	en	0	100	0	5	SOCIALMEDIA,SOCIALMEDIA_TWITTER	TEXT			isNewsHost			[]		0	0			0	0			SEARCH / / Risky Drinking	0	0	0	0	0	0	0	0	0	0	0	0	0	1976000000	0	393	0	0
2020-12-05 11:43:56	2020-12-05 11:43:29	2020-12-05 11:45:31		Absolute funniest Cheers opening #cheers #funny youtu.be/ovqGYktGSls		Absolute funniest Cheers opening #cheers #funny https://t.co/ehVgCqbHyQ	http://twitter.com/	http://twitter.com/	en	0	8	0	5	SOCIALMEDIA,SOCIALMEDIA_TWITTER	LINK			isEdited,isNewsHost			[{"display_url":"youtu.be/ovqGYktGSls","expanded_url":"https://youtu.be/ovqGYktGSls","url":"https://t.co/ehVgCqbHyQ"}]		0	0			0	0			SEARCH / / Risky Drinking	0	0	0	0	0	0	0	0	0	0	0	0	0	1976000000	0	77	0	0
2020-12-08 17:38:51	2020-12-08 17:38:16	2020-12-08 17:40:52		@accidental_sci 2021 me is gonna be pissed		@accidental_sci 2021 me is gonna be pissed	http://twitter.com/	http://twitter.com/	en	0	100	0	-5	SOCIALMEDIA,SOCIALMEDIA_TWITTER	TEXT			isComment,isTwitterReply,isNewsHost			[]		0	0			0	0			SEARCH / / Risky Drinking	0	0	0	0	0	0	0	0	0	0	0	0	0	1976000000	0	11365	0	0
2020-12-03 00:17:43	2020-12-03 00:17:11	2020-12-03 00:18:55		I think that @t346fire is pissed that @okatani_ is on @ryokawamuraryo’s team.. 🤣 #ddtpro		I think that @t346fire is pissed that @okatani_ is on @ryokawamuraryo’s team.. 🤣 #ddtpro	http://twitter.com/	http://twitter.com/	en	0	32	0	-5	SOCIALMEDIA,SOCIALMEDIA_TWITTER	TEXT			isNewsHost			[]		0	0			0	0			SEARCH / / Risky Drinking	0	0	0	0	0	0	0	0	0	0	0	0	0	1976000000	0	1279	0	0
2020-11-18 16:43:40	2020-11-18 16:43:08	2020-11-18 16:45:27		Going to Blow past that 😂🤣😂 #Cheers		Going to Blow past that 😂🤣😂 #Cheers	http://twitter.com/	http://twitter.com/	en	0	13	0	5	SOCIALMEDIA,SOCIALMEDIA_TWITTER	TEXT			isEdited,isNewsHost			[{"display_url":"twitter.com/Jamie80103945/…","expanded_url":"https://twitter.com/Jamie80103945/status/1328911433879306241","url":"https://t.co/2DrQzWbzG9"}]		0	0			0	0			SEARCH / / Risky Drinking	0	0	0	0	0	0	0	0	0	0	0	0	0	1976000000	0	260	0	0
2020-11-12 22:32:52	2020-11-12 22:32:21	2020-11-12 22:33:07		@Azaaard10 I've watched him this season and I can see that his shooting isn't the best, shoots when he should've passed or vice versa and I can see Harden get visibly pissed off at him at times too. And there also compilations/clips online highlighting Westbrook's weaknesses.		@Azaaard10 I've watched him this season and I can see that his shooting isn't the best, shoots when he should've passed or vice versa and I can see Harden get visibly pissed off at him at times too. And there also compilations/clips online highlighting Westbrook's weaknesses.	http://twitter.com/	http://twitter.com/	en	0	100	0	0	SOCIALMEDIA,SOCIALMEDIA_TWITTER	TEXT			isComment,isEdited,isNewsHost,isTwitterReply			[]		0	0			0	0			SEARCH / / Risky Drinking	0	0	0	0	0	0	0	0	0	0	0	0	0	1976000000	0	116	0	0
2020-10-12 02:14:58	2020-10-12 02:14:22	2020-10-12 02:17:26		@doraanakalize Don’t you dare try to read into my tweets some nasty ideas because I do not feel that way at all! Many drama channels are petty and pissed off about views and don’t care about the alleged victims and it ticks me off so I said so.		@doraanakalize Don’t you dare try to read into my tweets some nasty ideas because I do not feel that way at all! Many drama channels are petty and pissed off about views and don’t care about the alleged victims and it ticks me off so I said so.	http://twitter.com/	http://twitter.com/	en	0	100	0	-5	SOCIALMEDIA,SOCIALMEDIA_TWITTER	TEXT			isComment,isTwitterReply,isNewsHost,isEdited			[]		0	0			0	0			SEARCH / / Risky Drinking	0	0	1	0	0	0	0	0	0	0	0	0	0	2091000000	0	89	0	0
2020-11-12 20:22:42	2020-11-12 20:22:20	2020-11-12 20:23:02		I’m pissed but no chance I’d cancel a membership over this. They could trade for dom sheed and I’d still be at the G round 1 ready to get my heart broken		I’m pissed but no chance I’d cancel a membership over this. They could trade for dom sheed and I’d still be at the G round 1 ready to get my heart broken	http://twitter.com/	http://twitter.com/	en	0	100	0	-5	SOCIALMEDIA,SOCIALMEDIA_TWITTER	TEXT			isEdited,isNewsHost			[]		0	0			0	0			SEARCH / / Risky Drinking	0	0	0	0	0	0	0	0	0	0	0	0	0	1976000000	0	587	0	0
2020-10-28 23:02:09	2020-10-28 23:01:28	2020-10-28 23:02:34		It's taken me this long but if the DA cult fires up again, I'm ready to roll with #IStanWithSpam PS When they see what I've just submitted to be published somewhere, they're gonna be so pissed off...		It's taken me this long but if the DA cult fires up again, I'm ready to roll with #IStanWithSpam PS When they see what I've just submitted to be published somewhere, they're gonna be so pissed off...	http://twitter.com/	http://twitter.com/	en	0	100	0	0	SOCIALMEDIA,SOCIALMEDIA_TWITTER	TEXT			isEdited,isNewsHost,isVerifiedAuthor,isVerifiedSource			[]		0	0			0	0			SEARCH / / Risky Drinking	0	0	0	0	0	0	0	0	0	0	0	0	0	2091000000	0	39535	0	0
2020-10-26 20:04:08	2020-10-26 20:03:35	2020-10-26 20:04:12		@sallymcmanus To all the frauds who pissed on Victorians and told us it was raining - may your glass always be dry and your booze always be alcohol free.		@sallymcmanus To all the frauds who pissed on Victorians and told us it was raining - may your glass always be dry and your booze always be alcohol free.	http://twitter.com/	http://twitter.com/	en	0	100	0	-5	SOCIALMEDIA,SOCIALMEDIA_TWITTER	TEXT			isComment,isEdited,isNewsHost,isTwitterReply,isVerifiedAuthor,isVerifiedSource			[]		0	0			0	0			SEARCH / / Risky Drinking	0	0	1	0	0	0	0	0	0	0	0	0	0	2091000000	0	2392	0	0
2020-10-17 20:03:26	2020-10-17 20:02:48	2020-10-17 20:03:51		@xcourtersx i only have 2 more weeks so fucking pissed off they hired to many people for our busy period & now cause of corona they have no money		@xcourtersx i only have 2 more weeks so fucking pissed off they hired to many people for our busy period & now cause of corona they have no money	http://twitter.com/	http://twitter.com/	en	0	100	0	-5	SOCIALMEDIA,SOCIALMEDIA_TWITTER	TEXT			isComment,isTwitterReply,isNewsHost,isEdited			[]		0	0			0	0			SEARCH / / Risky Drinking	0	0	0	0	0	0	0	0	0	0	0	0	0	2091000000	0	515	0	0
2020-11-07 10:47:28	2020-11-07 10:47:00	2020-11-07 10:47:53		@realDonaldTrump Ouch fat fuck.. someone’s pissed. You are fired !		@realDonaldTrump Ouch fat fuck.. someone’s pissed. You are fired !	http://twitter.com/	http://twitter.com/	en	0	45	0	-5	SOCIALMEDIA,SOCIALMEDIA_TWITTER	TEXT			isComment,isEdited,isNewsHost,isTwitterReply			[]		0	0			0	0			SEARCH / / Risky Drinking	0	0	0	0	0	0	0	0	0	0	0	0	0	1976000000	0	25	0	0
2020-10-29 21:01:31	2020-10-29 21:00:46	2020-10-29 21:01:34		@Spanners_cat You fully pissed yet?		@Spanners_cat You fully pissed yet?	http://twitter.com/	http://twitter.com/	en	0	50	0	-5	SOCIALMEDIA,SOCIALMEDIA_TWITTER	TEXT			isComment,isEdited,isNewsHost,isQuestion,isTwitterReply			[]		0	0			0	0			SEARCH / / Risky Drinking	0	0	0	0	0	0	0	0	0	0	0	0	0	2091000000	0	476	0	0
2020-11-21 10:38:58	2020-11-21 10:38:16	2020-11-21 10:41:09		@BenjySarlin Nice work, I bet that pissed him off more 🙄 fight for Democracy and your state 🙌🏻 pic.twitter.com/Ft6DKd3xQx		@BenjySarlin Nice work, I bet that pissed him off more 🙄 fight for Democracy and your state 🙌🏻 https://t.co/Ft6DKd3xQx	http://twitter.com/	http://twitter.com/	en	0	50	0	-5	SOCIALMEDIA,SOCIALMEDIA_TWITTER	IMAGE			containsImage,hasImage,isComment,isEdited,isNewsHost,isTwitterReply			[{"display_url":"pic.twitter.com/Ft6DKd3xQx","expanded_url":"https://twitter.com/delmacgirl/status/1329932099776770048/photo/1","url":"https://t.co/Ft6DKd3xQx"}]	http://pbs.twimg.com/media/EnTeMb6VkAA2Qu9.jpg	0	0			0	0			SEARCH / / Risky Drinking	0	0	0	0	0	0	0	0	0	0	0	0	0	1976000000	0	563	0	0
2020-11-28 23:24:15	2020-11-28 23:23:40	2020-11-28 23:25:09		It may be because I'm quite tipsy, but the laying down of the number 10 jersey with Maradona on it made me year up. A brilliant footballer and a man who transcends football codes.		It may be because I'm quite tipsy, but the laying down of the number 10 jersey with Maradona on it made me year up. A brilliant footballer and a man who transcends football codes.	http://twitter.com/	http://twitter.com/	en	0	100	0	5	SOCIALMEDIA,SOCIALMEDIA_TWITTER	TEXT			isEdited,isNewsHost			[{"display_url":"twitter.com/AllBlacks/stat…","expanded_url":"https://twitter.com/AllBlacks/status/1332612973165043713","url":"https://t.co/jdigQuGcLc"}]		0	0			0	0			SEARCH / / Risky Drinking	0	0	0	0	0	0	0	0	0	0	0	0	0	1976000000	0	694	0	0
2020-11-01 10:42:05	2020-11-01 10:41:20	2020-11-01 10:42:34		Little demon pissed off the big demon lol, deadly mistake #Doom #NintendoSwitch pic.twitter.com/eOWgTBxo9R		Little demon pissed off the big demon lol, deadly mistake #Doom #NintendoSwitch https://t.co/eOWgTBxo9R	http://twitter.com/	http://twitter.com/	en	0	38	0	-5	SOCIALMEDIA,SOCIALMEDIA_TWITTER	VIDEO			containsVideo,hasImage,isEdited,isNewsHost			[{"display_url":"pic.twitter.com/eOWgTBxo9R","expanded_url":"https://twitter.com/NintenDan0640/status/1322685115009413121/video/1","url":"https://t.co/eOWgTBxo9R"}]	http://pbs.twimg.com/ext_tw_video_thumb/1322685088740487169/pu/img/YySLGFAZhFoy4_3M.jpg	0	0		https://video.twimg.com/ext_tw_video/1322685088740487169/pu/vid/480x270/WOzbAEhEKm1muuQy.mp4?tag=10	0	0			SEARCH / / Risky Drinking	0	0	1	0	0	0	0	0	0	0	0	0	0	2091000000	0	29	0	0
2020-10-26 09:46:46	2020-10-26 09:46:30	2020-10-26 09:47:00		6 followers away from 100. I need 6 people who don't want to constantly talk about politics, preferably about dogs, beer or food. #dogs #beer #food Some #MondayMotivation for you, a picture of my dog pissed off because we've dressed him as a monkey. pic.twitter.com/6JxZEk33Be		6 followers away from 100. I need 6 people who don't want to constantly talk about politics, preferably about dogs, beer or food. #dogs #beer #food Some #MondayMotivation for you, a picture of my dog pissed off because we've dressed him as a monkey. https://t.co/6JxZEk33Be	http://twitter.com/	http://twitter.com/	en	0	90	0	-5	SOCIALMEDIA,SOCIALMEDIA_TWITTER	IMAGE			containsImage,hasImage,isEdited,isNewsHost			[{"display_url":"pic.twitter.com/6JxZEk33Be","expanded_url":"https://twitter.com/mr_steve_w/status/1320496990849957888/photo/1","url":"https://t.co/6JxZEk33Be"}]	http://pbs.twimg.com/media/ElNZA31VMAAf091.jpg	0	0			0	0			SEARCH / / Risky Drinking	0	0	0	0	0	0	0	0	0	0	0	0	0	2091000000	0	94	0	0
2020-11-07 23:15:04	2020-11-07 23:14:39	2020-11-07 23:15:26		@JakeHepple1 Me too - level 3. Pissed I’m on the floor in the night. Girlfriend raging! 😂😂		@JakeHepple1 Me too - level 3. Pissed I’m on the floor in the night. Girlfriend raging! 😂😂	http://twitter.com/	http://twitter.com/	en	0	58	0	5	SOCIALMEDIA,SOCIALMEDIA_TWITTER	TEXT			isComment,isEdited,isNewsHost,isTwitterReply			[]		0	0			0	0			SEARCH / / Risky Drinking	0	0	0	0	0	0	0	0	0	0	0	0	0	1976000000	0	672	0	0
2020-12-01 16:39:38	2020-12-01 16:39:14	2020-12-01 16:41:15		Then (after I had pissed off my stepdad and he left the convo) my mom proceeded to tell me that really it was only Obese people and others with more serious diseases that are at risk. My incredulousness only got worse. Probably should have ended it there but...		Then (after I had pissed off my stepdad and he left the convo) my mom proceeded to tell me that really it was only Obese people and others with more serious diseases that are at risk. My incredulousness only got worse. Probably should have ended it there but...	http://twitter.com/	http://twitter.com/	en	0	100	0	-5	SOCIALMEDIA,SOCIALMEDIA_TWITTER	TEXT			isComment,isEdited,isNewsHost,isTwitterReply			[]		0	0			0	0			SEARCH / / Risky Drinking	0	0	0	0	0	0	0	0	0	0	0	0	0	1976000000	0	183	0	0
2020-12-10 09:34:05	2020-12-10 09:33:24	2020-12-10 09:35:50		Slipknot self titled is 21 years old and still sounds incredible. One of the most pissed off sounding records ever.		Slipknot self titled is 21 years old and still sounds incredible. One of the most pissed off sounding records ever.	http://twitter.com/	http://twitter.com/	en	0	100	0	5	SOCIALMEDIA,SOCIALMEDIA_TWITTER	TEXT			isEdited,isNewsHost			[]		0	0			0	0			SEARCH / / Risky Drinking	0	0	1	0	0	0	0	0	0	0	0	0	0	1976000000	0	108	0	0
2020-10-09 16:29:02	2020-10-09 16:28:40	2020-10-09 16:30:13		@RealMarkLatham I think he pissed his pants pic.twitter.com/4nu1PmgLy0		@RealMarkLatham I think he pissed his pants https://t.co/4nu1PmgLy0	http://twitter.com/	http://twitter.com/	en	0	34	0	-5	SOCIALMEDIA,SOCIALMEDIA_TWITTER	VIDEO			hasImage,isComment,isTwitterReply,isNewsHost,containsVideo,isEdited			[{"display_url":"pic.twitter.com/4nu1PmgLy0","expanded_url":"https://twitter.com/MattyScan/status/1314437605476323328/photo/1","url":"https://t.co/4nu1PmgLy0"}]	http://pbs.twimg.com/tweet_video_thumb/Ej3SBoxVkAE7dbw.jpg	0	0		https://video.twimg.com/tweet_video/Ej3SBoxVkAE7dbw.mp4	0	0			SEARCH / / Risky Drinking	0	0	0	0	0	0	0	0	0	0	0	0	0	2091000000	0	204	0	0
2020-12-02 06:56:13	2020-12-02 06:55:50	2020-12-02 06:58:02		If I remember how we lost 3-1 to this Madrid side I get pissed all over again.		If I remember how we lost 3-1 to this Madrid side I get pissed all over again.	http://twitter.com/	http://twitter.com/	en	0	100	0	0	SOCIALMEDIA,SOCIALMEDIA_TWITTER	TEXT			isEdited,isNewsHost			[]		0	0			0	0			SEARCH / / Risky Drinking	0	0	0	0	0	0	0	0	0	0	0	0	0	1976000000	0	932	0	0
2020-11-14 10:12:26	2020-11-14 10:11:49	2020-11-14 10:14:29		@BenjiVerbicSZN I’m pissed we traded Stevo bc of his baggage - the kid is 21 ffs - work with him		@BenjiVerbicSZN I’m pissed we traded Stevo bc of his baggage - the kid is 21 ffs - work with him	http://twitter.com/	http://twitter.com/	en	0	100	0	-5	SOCIALMEDIA,SOCIALMEDIA_TWITTER	TEXT			isComment,isEdited,isNewsHost,isTwitterReply			[]		0	0			0	0			SEARCH / / Risky Drinking	0	0	0	0	0	0	0	0	0	0	0	0	0	1976000000	0	612	0	0
2020-12-06 15:24:32	2020-12-06 15:23:59	2020-12-06 15:25:41		@Nonya_Dam_Bizz @Not_the_ONI @BDLiaocollectif It is a SAR that had its own legal and financial system. Note, HAD. Maybe you can understand why so many HK people are pissed off now?		@Nonya_Dam_Bizz @Not_the_ONI @BDLiaocollectif It is a SAR that had its own legal and financial system. Note, HAD. Maybe you can understand why so many HK people are pissed off now?	http://twitter.com/	http://twitter.com/	en	0	100	0	0	SOCIALMEDIA,SOCIALMEDIA_TWITTER	TEXT			isComment,isNewsHost,isQuestion,isTwitterReply			[]		0	0			0	0			SEARCH / / Risky Drinking	0	0	0	0	0	0	0	0	0	0	0	0	0	1976000000	0	39	0	0
2020-12-01 10:53:45	2020-12-01 10:53:02	2020-12-01 10:55:15		@YungTseTech These two things lead me to adopt the rule. "if the patch/bugfix/contribution makes things BETTER than without it. click 'accept' and make it perfect later." This means software gets better NOW. and contributors don't get pissed off and go away.		@YungTseTech These two things lead me to adopt the rule. "if the patch/bugfix/contribution makes things BETTER than without it. click 'accept' and make it perfect later." This means software gets better NOW. and contributors don't get pissed off and go away.	http://twitter.com/	http://twitter.com/	en	0	100	0	5	SOCIALMEDIA,SOCIALMEDIA_TWITTER	TEXT			isComment,isEdited,isNewsHost,isTwitterReply			[]		0	0			0	0			SEARCH / / Risky Drinking	0	0	0	0	0	0	0	0	0	0	0	0	0	1976000000	0	673	0	0
2020-11-01 15:40:44	2020-11-01 15:40:24	2020-11-01 15:42:16		Vertigo-Comics-reading me would've been amazed to one day have a short story in a comic written by Peter Milligan. HAPPY HOUR, out this week!		Vertigo-Comics-reading me would've been amazed to one day have a short story in a comic written by Peter Milligan. HAPPY HOUR, out this week!	http://twitter.com/	http://twitter.com/	en	0	100	0	5	SOCIALMEDIA,SOCIALMEDIA_TWITTER	TEXT			isEdited,isNewsHost			[]		0	0			0	0			SEARCH / / Risky Drinking	0	0	0	0	0	0	0	0	0	0	0	0	0	2091000000	0	1585	0	0
2020-11-08 20:38:04	2020-11-08 20:37:37	2020-11-08 20:38:33		Christmas Unicorn Beer #beer #cheers #unicorn #Christmas2020 #ChristmasSweater #christmasart #graphicdesign #design #art #geekart #xmas #redbubble . Help me get to 5K #creativeart #batman #geek #nerdy #ComicArt . instagram.com/creativecamart… pic.twitter.com/x63n5Lgu2n		Christmas Unicorn Beer #beer #cheers #unicorn #Christmas2020 #ChristmasSweater #christmasart #graphicdesign #design #art #geekart #xmas #redbubble . Help me get to 5K #creativeart #batman #geek #nerdy #ComicArt . https://t.co/TOChFxrvfS https://t.co/x63n5Lgu2n	http://twitter.com/	http://twitter.com/	en	0	0	0	0	SOCIALMEDIA,SOCIALMEDIA_TWITTER	IMAGE			containsImage,hasImage,isEdited,isNewsHost			[{"display_url":"pic.twitter.com/x63n5Lgu2n","expanded_url":"https://twitter.com/CreativeCamArt/status/1325371888999165954/photo/1","url":"https://t.co/x63n5Lgu2n"},{"display_url":"instagram.com/creativecamart…","expanded_url":"https://instagram.com/creativecamart?r=nametag","url":"https://t.co/TOChFxrvfS"}]	http://pbs.twimg.com/media/EmSqtGeUcAUvlRn.jpg	0	0			0	0			SEARCH / / Risky Drinking	0	0	0	0	0	0	0	0	0	0	0	0	0	1976000000	0	186	0	0
2020-10-13 10:40:57	2020-10-13 10:40:20	2020-10-13 10:41:26		Hot Pot! 🥵🌶️ and a nice drinking Pinot Grigio to help put out the fire , crisp and aromatic palate, with a clean refreshing finish 👍 #ワイン #와인 #drinkthegoodstuff #wine #winelover #winelovers #australia #winetime #gourmet @hayshedhill pic.twitter.com/lCEBTa4ZSl		Hot Pot! 🥵🌶️ and a nice drinking Pinot Grigio to help put out the fire , crisp and aromatic palate, with a clean refreshing finish 👍 #ワイン #와인 #drinkthegoodstuff #wine #winelover #winelovers #australia #winetime #gourmet @hayshedhill https://t.co/lCEBTa4ZSl	http://twitter.com/	http://twitter.com/	en	0	14	0	5	SOCIALMEDIA,SOCIALMEDIA_TWITTER	IMAGE			containsImage,hasImage,isNewsHost,isEdited			[{"display_url":"pic.twitter.com/lCEBTa4ZSl","expanded_url":"https://twitter.com/jasonrogers01/status/1315799493950894081/photo/1","url":"https://t.co/lCEBTa4ZSl"}]	http://pbs.twimg.com/media/EkKmy6gU8AAnT7Q.jpg	0	0			0	0			SEARCH / / Risky Drinking	0	0	0	0	0	0	0	0	0	0	0	0	0	2091000000	0	22	0	0
2020-10-26 15:10:37	2020-10-26 15:10:14	2020-10-26 15:10:52		@BelindaJOConnor @Leinster_Lad @RonniSalt @AlboMP It's been pretty staggering really. Daily coordinated attacks from the federal and state LNP, plus the media - and yet barely a murmur from Labor. I'm not sure either party, or the media for that matter, really understand how pissed off many Victorians are with our treatment.		@BelindaJOConnor @Leinster_Lad @RonniSalt @AlboMP It's been pretty staggering really. Daily coordinated attacks from the federal and state LNP, plus the media - and yet barely a murmur from Labor. I'm not sure either party, or the media for that matter, really understand how pissed off many Victorians are with our treatment.	http://twitter.com/	http://twitter.com/	en	0	100	0	0	SOCIALMEDIA,SOCIALMEDIA_TWITTER	TEXT			isComment,isEdited,isNewsHost,isTwitterReply			[]		0	0			0	0			SEARCH / / Risky Drinking	0	0	0	0	0	0	0	0	0	0	0	0	0	2091000000	0	349	0	0
2020-10-15 12:12:44	2020-10-15 12:12:23	2020-10-15 12:12:45		@SteelSingsOCE @Spotify Oh for sure... I’d be pissed off if that was me...		@SteelSingsOCE @Spotify Oh for sure... I’d be pissed off if that was me...	http://twitter.com/	http://twitter.com/	en	0	90	0	-5	SOCIALMEDIA,SOCIALMEDIA_TWITTER	TEXT			isComment,isNewsHost,isTwitterReply,isEdited			[]		0	0			0	0			SEARCH / / Risky Drinking	0	0	0	0	0	0	0	0	0	0	0	0	0	2091000000	0	31	0	0
2020-10-30 13:07:49	2020-10-30 13:07:24	2020-10-30 13:07:56		@aus_spirit 'Two r cases of wine'. TIME TO LIFT UR EYELIDS PPL! fairly easy research proves IT IS INDEED - A SCAM! #auspol #lockdown #sackdan #ccp #un #who #gates #fauchi #Epstein #soros #wuhan pic.twitter.com/xEbhtin37j		@aus_spirit 'Two r cases of wine'. TIME TO LIFT UR EYELIDS PPL! fairly easy research proves IT IS INDEED - A SCAM! #auspol #lockdown #sackdan #ccp #un #who #gates #fauchi #Epstein #soros #wuhan https://t.co/xEbhtin37j	http://twitter.com/	http://twitter.com/	en	0	12	0	0	SOCIALMEDIA,SOCIALMEDIA_TWITTER	VIDEO			containsVideo,hasImage,isComment,isEdited,isNewsHost,isTwitterReply			[{"display_url":"pic.twitter.com/xEbhtin37j","expanded_url":"https://twitter.com/CraigSobey/status/1321997099240579072/photo/1","url":"https://t.co/xEbhtin37j"}]	http://pbs.twimg.com/tweet_video_thumb/ElitWksU4AAnp1J.jpg	0	0		https://video.twimg.com/tweet_video/ElitWksU4AAnp1J.mp4	0	0			SEARCH / / Risky Drinking	0	0	0	0	0	0	0	0	0	0	0	0	0	2091000000	0	19772	0	0
2020-10-20 16:55:52	2020-10-20 16:55:33	2020-10-20 16:56:09		@BreeGaloreGyal Don’t even try this with me😭. I struggle to sleep up to 5hrs everyday and you come and wake me up with this. I’m gonna be pissed! 😭😂		@BreeGaloreGyal Don’t even try this with me😭. I struggle to sleep up to 5hrs everyday and you come and wake me up with this. I’m gonna be pissed! 😭😂	http://twitter.com/	http://twitter.com/	en	0	100	0	-5	SOCIALMEDIA,SOCIALMEDIA_TWITTER	TEXT			isComment,isEdited,isNewsHost,isTwitterReply			[]		0	0			0	0			SEARCH / / Risky Drinking	0	0	0	0	0	0	0	0	0	0	0	0	0	2091000000	0	3009	0	0
2020-10-19 20:31:47	2020-10-19 20:31:00	2020-10-19 20:31:57		I can see Harry’s point as to why he’s pissed about the door. They should have given him the option at least but it sounds like they decided for him without saying anything. I think his walk out has been brewing for weeks. You can only push someone so much #TheBlock		I can see Harry’s point as to why he’s pissed about the door. They should have given him the option at least but it sounds like they decided for him without saying anything. I think his walk out has been brewing for weeks. You can only push someone so much #TheBlock	http://twitter.com/	http://twitter.com/	en	0	100	0	-5	SOCIALMEDIA,SOCIALMEDIA_TWITTER	TEXT			isNewsHost,isEdited			[]		0	0			0	0			SEARCH / / Risky Drinking	0	0	0	0	0	0	0	0	0	0	0	0	0	2091000000	0	849	0	0
2020-10-29 21:13:59	2020-10-29 21:13:43	2020-10-29 21:14:14		@QuestionMoreAus @SBSNews @SBS Murdoch is definitely PISSED OFF.		@QuestionMoreAus @SBSNews @SBS Murdoch is definitely PISSED OFF.	http://twitter.com/	http://twitter.com/	en	0	50	0	-5	SOCIALMEDIA,SOCIALMEDIA_TWITTER	TEXT			isComment,isEdited,isNewsHost,isTwitterReply			[]		0	0			0	0			SEARCH / / Risky Drinking	0	0	0	0	0	0	0	0	0	0	0	0	0	2091000000	0	828	0	0
2020-10-14 17:24:05	2020-10-14 17:23:45	2020-10-14 17:24:18		Every country America has invaded under the guise of 'bringing democracy' must be pretty pissed when they look at how American's run their elections.		Every country America has invaded under the guise of 'bringing democracy' must be pretty pissed when they look at how American's run their elections.	http://twitter.com/	http://twitter.com/	en	0	100	0	-5	SOCIALMEDIA,SOCIALMEDIA_TWITTER	TEXT			isNewsHost,isEdited			[]		0	0			0	0			SEARCH / / Risky Drinking	0	0	2	0	0	0	0	0	0	0	0	0	0	2091000000	0	3860	0	0
2020-10-09 21:04:12	2020-10-09 21:03:46	2020-10-09 21:04:30		@AdamSargeant4 @AFL Fk theyre shit.. why even have it if they side with the umpires!? Lol I don’t go for either team and I’m pissed off		@AdamSargeant4 @AFL Fk theyre shit.. why even have it if they side with the umpires!? Lol I don’t go for either team and I’m pissed off	http://twitter.com/	http://twitter.com/	en	0	100	0	-5	SOCIALMEDIA,SOCIALMEDIA_TWITTER	TEXT			isQuestion,isComment,isTwitterReply,isNewsHost,isEdited			[]		0	0			0	0			SEARCH / / Risky Drinking	0	0	0	0	0	0	0	0	0	0	0	0	0	2091000000	0	26	0	0
2020-11-04 17:34:38	2020-11-04 17:33:52	2020-11-04 17:36:26		@Comey Oh, please. I’m still pissed off at you.		@Comey Oh, please. I’m still pissed off at you.	http://twitter.com/	http://twitter.com/	en	0	50	0	-5	SOCIALMEDIA,SOCIALMEDIA_TWITTER	TEXT			isComment,isEdited,isNewsHost,isTwitterReply			[]		0	0			0	0			SEARCH / / Risky Drinking	0	0	0	0	0	0	0	0	0	0	0	0	0	1976000000	0	693	0	0
2020-11-24 23:08:31	2020-11-24 23:08:09	2020-11-24 23:10:08		@chocorocotan AND HE HAS MULTIPLE EXPRESSIONS... IMAGINE THE ONE WHERE HE WAS PISSED OFF SHAKES???? AND THEN A CUTE ONE WHERE HES LIKE ^^		@chocorocotan AND HE HAS MULTIPLE EXPRESSIONS... IMAGINE THE ONE WHERE HE WAS PISSED OFF SHAKES???? AND THEN A CUTE ONE WHERE HES LIKE ^^	http://twitter.com/	http://twitter.com/	en	0	87	0	0	SOCIALMEDIA,SOCIALMEDIA_TWITTER	TEXT			isComment,isEdited,isNewsHost,isQuestion,isTwitterReply			[]		0	0			0	0			SEARCH / / Risky Drinking	0	0	0	0	0	0	0	0	0	0	0	0	0	1976000000	0	1186	0	0
2020-10-27 12:35:34	2020-10-27 12:34:56	2020-10-27 12:36:01		@HPluckrose I'm guessing u have really pissed off the Left and the Right Helen. How do u rate them as haters? Which r the most viscious? Or if u prefer: progressives versus conservatives? Bideners vrs Trumpers? postmodern vrs enlightenment? Woke vrs traditional? (all different)Or whatever?		@HPluckrose I'm guessing u have really pissed off the Left and the Right Helen. How do u rate them as haters? Which r the most viscious? Or if u prefer: progressives versus conservatives? Bideners vrs Trumpers? postmodern vrs enlightenment? Woke vrs traditional? (all different)Or whatever?	http://twitter.com/	http://twitter.com/	en	0	100	0	0	SOCIALMEDIA,SOCIALMEDIA_TWITTER	TEXT			isComment,isEdited,isNewsHost,isQuestion,isTwitterReply			[]		0	0			0	0			SEARCH / / Risky Drinking	0	0	0	0	0	0	0	0	0	0	0	0	0	2091000000	0	1175	0	0
2020-10-15 09:41:40	2020-10-15 09:40:46	2020-10-15 09:42:04		@rightleftgreg @PeterCredlin_PW Greg just a normal Victorian sick of being lied to and all the BS from this useless government PS that video was not angry at all it was quite calm aren't you pissed off with this situation? And yes I am little..		@rightleftgreg @PeterCredlin_PW Greg just a normal Victorian sick of being lied to and all the BS from this useless government PS that video was not angry at all it was quite calm aren't you pissed off with this situation? And yes I am little..	http://twitter.com/	http://twitter.com/	en	0	100	0	-5	SOCIALMEDIA,SOCIALMEDIA_TWITTER	TEXT			isComment,isNewsHost,isQuestion,isTwitterReply,isEdited			[]		0	0			0	0			SEARCH / / Risky Drinking	0	0	0	0	0	0	0	0	0	0	0	0	0	2091000000	0	2211	0	0
2020-11-06 10:42:17	2020-11-06 10:41:32	2020-11-06 10:42:39		Step 1) take away the name Step 2) dangle the name back in front of the fans If step 3 isn’t giving the name back, you’re going to alienate a bunch of fans that are already pissed off. This play is confusing. They shouldn’t have announced ‘the Hawks’ if this was going to happen.		Step 1) take away the name Step 2) dangle the name back in front of the fans If step 3 isn’t giving the name back, you’re going to alienate a bunch of fans that are already pissed off. This play is confusing. They shouldn’t have announced ‘the Hawks’ if this was going to happen.	http://twitter.com/	http://twitter.com/	en	0	100	0	-5	SOCIALMEDIA,SOCIALMEDIA_TWITTER	TEXT			isEdited,isNewsHost			[{"display_url":"twitter.com/nbl/status/132…","expanded_url":"https://twitter.com/nbl/status/1324494489256259586","url":"https://t.co/rIWzfYJsqk"}]		0	0			0	0			SEARCH / / Risky Drinking	0	0	0	0	0	0	0	0	0	0	0	0	0	1976000000	0	1001	0	0
2020-10-23 18:51:14	2020-10-23 18:50:23	2020-10-23 18:51:41		@IntestinalWorm *LAID* I am so pissed I ain't spelling right		@IntestinalWorm *LAID* I am so pissed I ain't spelling right	http://twitter.com/	http://twitter.com/	en	0	100	0	-5	SOCIALMEDIA,SOCIALMEDIA_TWITTER	TEXT			isComment,isEdited,isNewsHost,isTwitterReply			[]		0	0			0	0			SEARCH / / Risky Drinking	0	0	0	0	0	0	0	0	0	0	0	0	0	2091000000	0	124	0	0
2020-10-24 21:04:45	2020-10-24 21:04:12	2020-10-24 21:06:17		Am I nearly tipsy off 2 cruisers and half a bottle of wine on an empty stomach? Maybe		Am I nearly tipsy off 2 cruisers and half a bottle of wine on an empty stomach? Maybe	http://twitter.com/	http://twitter.com/	en	0	100	0	-5	SOCIALMEDIA,SOCIALMEDIA_TWITTER	TEXT			isEdited,isNewsHost,isQuestion			[]		0	0			0	0			SEARCH / / Risky Drinking	0	0	0	0	0	0	0	0	0	0	0	0	0	2091000000	0	4107	0	0
2020-11-10 11:11:14	2020-11-10 11:10:37	2020-11-10 11:11:40		@CJH80 Agreed same in Australia mate 70 million Americans voted for Trump and are pretty pissed off at this minute, they will not be silenced and they probably won't control the Senate so won't get much joy what ever happens		@CJH80 Agreed same in Australia mate 70 million Americans voted for Trump and are pretty pissed off at this minute, they will not be silenced and they probably won't control the Senate so won't get much joy what ever happens	http://twitter.com/	http://twitter.com/	en	0	100	0	-5	SOCIALMEDIA,SOCIALMEDIA_TWITTER	TEXT			isComment,isEdited,isNewsHost,isTwitterReply			[]		0	0			0	0			SEARCH / / Risky Drinking	0	0	0	0	0	0	0	0	0	0	0	0	0	1976000000	0	11	0	0
2020-12-02 22:32:56	2020-12-02 22:32:28	2020-12-02 22:35:12		You know the Orange Man has got to be pissed that he didn’t get approval before the UK. bbc.co.uk/news/health-55…		You know the Orange Man has got to be pissed that he didn’t get approval before the UK. https://t.co/4dePQmKRpt	http://twitter.com/	http://twitter.com/	en	0	100	0	-5	SOCIALMEDIA,SOCIALMEDIA_TWITTER	LINK			isNewsHost			[{"display_url":"bbc.co.uk/news/health-55…","expanded_url":"https://www.bbc.co.uk/news/health-55145696","url":"https://t.co/4dePQmKRpt"}]		0	0			0	0			SEARCH / / Risky Drinking	0	0	0	0	0	0	0	0	0	0	0	0	0	1976000000	0	2165	0	0
2020-12-09 14:55:56	2020-12-09 14:55:29	2020-12-09 14:57:34		she's so funny when she gets tipsy 🥰		she's so funny when she gets tipsy 🥰	http://twitter.com/	http://twitter.com/	en	0	100	0	5	SOCIALMEDIA,SOCIALMEDIA_TWITTER	TEXT			isNewsHost			[{"display_url":"twitter.com/Xaifu_/status/…","expanded_url":"https://twitter.com/Xaifu_/status/1336518998234718209","url":"https://t.co/G9gBEwWMHW"}]		0	0			0	0			SEARCH / / Risky Drinking	0	0	0	0	0	0	0	0	0	0	0	0	0	1976000000	0	300	0	0
2020-11-23 22:07:21	2020-11-23 22:06:49	2020-11-23 22:08:39		@random_pest @muz3500 @CaseyBriggs He’s been looking at the wrong map the whole time. No wonder he’s pissed!		@random_pest @muz3500 @CaseyBriggs He’s been looking at the wrong map the whole time. No wonder he’s pissed!	http://twitter.com/	http://twitter.com/	en	0	75	0	-5	SOCIALMEDIA,SOCIALMEDIA_TWITTER	TEXT			isComment,isTwitterReply,isNewsHost			[]		0	0			0	0			SEARCH / / Risky Drinking	0	0	0	0	0	0	0	0	0	0	0	0	0	1976000000	0	285	0	0
2020-10-13 16:53:22	2020-10-13 16:53:01	2020-10-13 16:53:23		@thunderpower I’m….pretty skeptical of the “he pissed Port off royally” thing being that much of a factor. They’ll meet, have a conversation, and see where it goes. Not sure who ends up with him, but I still operate on the “what makes the most sense tends to be the way things go” doctrine		@thunderpower I’m….pretty skeptical of the “he pissed Port off royally” thing being that much of a factor. They’ll meet, have a conversation, and see where it goes. Not sure who ends up with him, but I still operate on the “what makes the most sense tends to be the way things go” doctrine	http://twitter.com/	http://twitter.com/	en	0	100	0	0	SOCIALMEDIA,SOCIALMEDIA_TWITTER	TEXT			isComment,isNewsHost,isTwitterReply,isVerifiedAuthor,isVerifiedSource,isEdited			[]		0	0			0	0			SEARCH / / Risky Drinking	0	0	0	0	0	0	0	0	0	0	0	0	0	2091000000	0	86929	0	0
2020-11-07 19:50:53	2020-11-07 19:50:32	2020-11-07 19:50:53		@shitpant1 @CRACKYOINS I'm so pissed off by this I'm gonna shove rocks in my mouth		@shitpant1 @CRACKYOINS I'm so pissed off by this I'm gonna shove rocks in my mouth	http://twitter.com/	http://twitter.com/	en	0	100	0	-5	SOCIALMEDIA,SOCIALMEDIA_TWITTER	TEXT			isComment,isEdited,isNewsHost,isTwitterReply			[]		0	0			0	0			SEARCH / / Risky Drinking	0	0	0	0	0	0	0	0	0	0	0	0	0	1976000000	0	981	0	0
2020-10-21 20:53:23	2020-10-21 20:52:13	2020-10-21 20:53:36		@TwigletM @julessz71 @davegraney I would be VERY pissed off indeed - and maybe a little SHOUTY!!! 😠		@TwigletM @julessz71 @davegraney I would be VERY pissed off indeed - and maybe a little SHOUTY!!! 😠	http://twitter.com/	http://twitter.com/	en	0	58	0	-5	SOCIALMEDIA,SOCIALMEDIA_TWITTER	TEXT			isComment,isEdited,isNewsHost,isTwitterReply			[]		0	0			0	0			SEARCH / / Risky Drinking	0	0	0	0	0	0	0	0	0	0	0	0	0	2091000000	0	283	0	0
2020-10-07 23:25:16	2020-10-07 23:24:59	2020-10-07 23:25:37		@just_moi @sirisgonerogue A mate and I had a bottle of wine to share that night...ended up pissed on beers. At least it's better to be pissed than pissed off. But better pissed off than pissed on. BTW he's done just as well as I expected. #auspol #fiberals		@just_moi @sirisgonerogue A mate and I had a bottle of wine to share that night...ended up pissed on beers. At least it's better to be pissed than pissed off. But better pissed off than pissed on. BTW he's done just as well as I expected. #auspol #fiberals	http://twitter.com/	http://twitter.com/	en	0	100	0	0	SOCIALMEDIA,SOCIALMEDIA_TWITTER	TEXT			isComment,isNewsHost,isTwitterReply,isEdited			[]		0	0			0	0			SEARCH / / Risky Drinking	0	0	0	0	0	0	0	0	0	0	0	0	0	2091000000	0	40	0	0
2020-11-17 21:00:15	2020-11-17 20:59:32	2020-11-17 21:02:23		@AussieVal10 Mine also, I went to coles before, of course the only one maskless but then I saw a lady wearing fking disposal gloves aswell, yes I laughed but Jesus Christ help me because I go to the shops and I end up so pissed off at the stupidity of people 😤		@AussieVal10 Mine also, I went to coles before, of course the only one maskless but then I saw a lady wearing fking disposal gloves aswell, yes I laughed but Jesus Christ help me because I go to the shops and I end up so pissed off at the stupidity of people 😤	http://twitter.com/	http://twitter.com/	en	0	100	0	-5	SOCIALMEDIA,SOCIALMEDIA_TWITTER	TEXT			isComment,isEdited,isNewsHost,isTwitterReply			[]		0	0			0	0			SEARCH / / Risky Drinking	0	0	0	0	0	0	0	0	0	0	0	0	0	1976000000	0	32	0	0
2020-11-30 09:22:33	2020-11-30 09:21:59	2020-11-30 09:23:41		Come talk a happy healthy COVID -FREE Melbournian in Australia. Sure, we were pissed off to begin. Then we realised in April HOW SERIOUS this is. Yep. We wore masks. Had curfew. Had 5km radius travel. Businesses CLOSED. No outdoor gathering AT ALL. We even have an app for it.		Come talk a happy healthy COVID -FREE Melbournian in Australia. Sure, we were pissed off to begin. Then we realised in April HOW SERIOUS this is. Yep. We wore masks. Had curfew. Had 5km radius travel. Businesses CLOSED. No outdoor gathering AT ALL. We even have an app for it.	http://twitter.com/	http://twitter.com/	en	0	97	0	-5	SOCIALMEDIA,SOCIALMEDIA_TWITTER	TEXT			isEdited,isNewsHost			[{"display_url":"twitter.com/JoeBiden/statu…","expanded_url":"https://twitter.com/JoeBiden/status/1333088833806630913","url":"https://t.co/doHr1aVwOp"}]		0	0			0	0			SEARCH / / Risky Drinking	0	0	0	0	0	0	0	0	0	0	0	0	0	1976000000	0	1797	0	0
2020-10-08 19:03:29	2020-10-08 19:02:48	2020-10-08 19:03:54		Lockdown virtual wine tasting #cheers #tractorlesswine #thingstodoinlockdown 🍷🍷 pic.twitter.com/EGy7GvebIf		Lockdown virtual wine tasting #cheers #tractorlesswine #thingstodoinlockdown 🍷🍷 https://t.co/EGy7GvebIf	http://twitter.com/	http://twitter.com/	en	0	0	0	5	SOCIALMEDIA,SOCIALMEDIA_TWITTER	IMAGE			containsImage,hasImage,isNewsHost,isEdited			[{"display_url":"pic.twitter.com/EGy7GvebIf","expanded_url":"https://twitter.com/vicky1step/status/1314114003363225600/photo/1","url":"https://t.co/EGy7GvebIf"}]	http://pbs.twimg.com/media/Ejyrt-kU0AAmnEd.jpg	0	0			0	0			SEARCH / / Risky Drinking	0	0	0	0	0	0	0	0	0	0	0	0	0	2091000000	0	167	0	0
2020-10-05 11:57:22	2020-10-05 11:56:59	2020-10-05 11:57:45		Got up and went to work today, machines clogged up, drowned after it pissed down at the first job. Now home, heater’s on and cursing. Too much work to do not to be at work. Thinking of heading back out there... but 🤦🏼‍♂️		Got up and went to work today, machines clogged up, drowned after it pissed down at the first job. Now home, heater’s on and cursing. Too much work to do not to be at work. Thinking of heading back out there... but 🤦🏼‍♂️	http://twitter.com/	http://twitter.com/	en	0	100	0	-5	SOCIALMEDIA,SOCIALMEDIA_TWITTER	TEXT			isNewsHost,isEdited			[]		0	0			0	0			SEARCH / / Risky Drinking	0	0	0	0	0	0	0	0	0	0	0	0	0	2091000000	0	524	0	0
2020-11-28 06:26:12	2020-11-28 06:25:40	2020-11-28 06:27:46		Taz was pissed off because the FTW championship doesn’t get Recognised in AEW. I kinda agree that championship could make new stars even make great rivals. Could you imagine the rivalry of Pentagon jr vs Brian cage rivalry retuning for the FTW championship or cage vs Kingston 🔥 pic.twitter.com/v4iR10q28e		Taz was pissed off because the FTW championship doesn’t get Recognised in AEW. I kinda agree that championship could make new stars even make great rivals. Could you imagine the rivalry of Pentagon jr vs Brian cage rivalry retuning for the FTW championship or cage vs Kingston 🔥 https://t.co/v4iR10q28e	http://twitter.com/	http://twitter.com/	en	0	100	0	0	SOCIALMEDIA,SOCIALMEDIA_TWITTER	IMAGE			containsImage,hasImage,isEdited,isNewsHost			[{"display_url":"pic.twitter.com/v4iR10q28e","expanded_url":"https://twitter.com/keenanfisher13/status/1332405249319976962/photo/1","url":"https://t.co/v4iR10q28e"}]	http://pbs.twimg.com/media/En2ngcTUcAc2geE.jpg	0	0			0	0			SEARCH / / Risky Drinking	0	0	22	0	0	0	0	0	0	0	0	0	0	1976000000	0	15218	0	0
2020-11-16 12:53:55	2020-11-16 12:53:25	2020-11-16 12:55:04		@maxblackhole Just a bunch of dumb vile pissed jocks albeit with low iQ's. The vision that's springs to mind -movie Dumb & Dumber . Doofus' s that must not procreate under any circumstances. FBI need to find the Cool aid fountain these freaks are drinking from. P.S Jones Town ref: Cool aid 🦘		@maxblackhole Just a bunch of dumb vile pissed jocks albeit with low iQ's. The vision that's springs to mind -movie Dumb & Dumber . Doofus' s that must not procreate under any circumstances. FBI need to find the Cool aid fountain these freaks are drinking from. P.S Jones Town ref: Cool aid 🦘	http://twitter.com/	http://twitter.com/	en	0	100	0	-5	SOCIALMEDIA,SOCIALMEDIA_TWITTER	TEXT			isComment,isEdited,isNewsHost,isTwitterReply			[]		0	0			0	0			SEARCH / / Risky Drinking	0	0	0	0	0	0	0	0	0	0	0	0	0	1976000000	0	24	0	0
2020-11-03 16:24:30	2020-11-03 16:23:56	2020-11-03 16:26:22		...t @pnpeterman @Just4TheCause @Shared_facts @DreadPirRob42 @krebiozen @provaxtexan @handmadekathy @PaulCaw05364381 @flitesurgn @swedishchf @SBronisz @AndrewLazarus4 @doritmi @HMEM11 @Charitable_Fury @LesleyStock5 @truthhealeruk @md444444444 @KSbyAuntieNic @ascendingdove11 @paulmuaddib611 @margie_moo @sQuishChick_Oz @thefoxygoddess @Bloom13132 @paulmuaddib61 @seraphina416 @RCPrentice @Slickfoot2…		@SaubleBeach @emartinez78987 @RisetteMD @LG28640297 @mcfunny @jptlowy @Bluedawg19 @crabb_vicki @jkellyca @PaulVCooper1 @KStateTurk @GeoffSchuler @FrankDElia7 @TinFoilAwards @SkepticalMutant @pnpeterman @Just4TheCause @Shared_facts @DreadPirRob42 @krebiozen @provaxtexan @handmadekathy @PaulCaw05364381 @flitesurgn @swedishchf @SBronisz @AndrewLazarus4 @doritmi @HMEM11 @Charitable_Fury @LesleyStock5…	http://twitter.com/	http://twitter.com/	en	0	16	0	-5	SOCIALMEDIA,SOCIALMEDIA_TWITTER	TEXT			isComment,isEdited,isNewsHost,isQuestion,isTwitterReply			[]		0	0			0	0			SEARCH / / Risky Drinking	0	0	0	0	0	0	0	0	0	0	0	0	0	2091000000	0	567	0	0
2020-10-25 17:38:48	2020-10-25 17:38:36	2020-10-25 17:39:09		@geehall1 George - why do you need someone to organise a root in a brothel for you? you seem the type who has excellent experience in doing it yourself. Qlds half empty stadium wasnt full, and you can still get pissed at home away from a horse track you know..i mean..you do know, right.		@geehall1 George - why do you need someone to organise a root in a brothel for you? you seem the type who has excellent experience in doing it yourself. Qlds half empty stadium wasnt full, and you can still get pissed at home away from a horse track you know..i mean..you do know, right.	http://twitter.com/	http://twitter.com/	en	0	100	0	0	SOCIALMEDIA,SOCIALMEDIA_TWITTER	TEXT			isComment,isEdited,isNewsHost,isQuestion,isTwitterReply			[]		0	0			0	0			SEARCH / / Risky Drinking	0	0	0	0	0	0	0	0	0	0	0	0	0	2091000000	0	104	0	0
2020-10-18 17:57:59	2020-10-18 17:57:32	2020-10-18 17:58:03		@Luluflower2020 Mark McGowan is asking for fed assistance and is pretty pissed off. You’re right. It’s another example of Morrison’s dirty tricks.		@Luluflower2020 Mark McGowan is asking for fed assistance and is pretty pissed off. You’re right. It’s another example of Morrison’s dirty tricks.	http://twitter.com/	http://twitter.com/	en	0	100	0	-5	SOCIALMEDIA,SOCIALMEDIA_TWITTER	TEXT			isComment,isNewsHost,isTwitterReply,isEdited			[]		0	0			0	0			SEARCH / / Risky Drinking	0	0	6	0	0	0	0	0	0	0	0	0	0	2091000000	0	1522	0	0
2020-11-28 20:25:23	2020-11-28 20:24:45	2020-11-28 20:27:07		@meswati03 why u got pissed by him.. instead watch l, laugh learn!! he needs serious help!! just pity him... nd remember do ur best what u are at !! lots of love swati❤️❤️💕💕💕❤️		@meswati03 why u got pissed by him.. instead watch l, laugh learn!! he needs serious help!! just pity him... nd remember do ur best what u are at !! lots of love swati❤️❤️💕💕💕❤️	http://twitter.com/	http://twitter.com/	en	0	35	0	5	SOCIALMEDIA,SOCIALMEDIA_TWITTER	TEXT			isComment,isEdited,isNewsHost,isTwitterReply			[]		0	0			0	0			SEARCH / / Risky Drinking	0	0	0	0	0	0	0	0	0	0	0	0	0	1976000000	0	202	0	0
2020-10-31 19:59:01	2020-10-31 19:58:21	2020-10-31 19:59:09		Third wave imminent based on the behaviour of intoxicated masses on Swan Street. PUT👏🏼YOUR👏🏼MASK👏🏼ON👏🏼#COVID19Vic		Third wave imminent based on the behaviour of intoxicated masses on Swan Street. PUT👏🏼YOUR👏🏼MASK👏🏼ON👏🏼#COVID19Vic	http://twitter.com/	http://twitter.com/	en	0	35	0	0	SOCIALMEDIA,SOCIALMEDIA_TWITTER	TEXT			isEdited,isNewsHost			[]		0	0			0	0			SEARCH / / Risky Drinking	0	0	0	0	0	0	0	0	0	0	0	0	0	2091000000	0	228	0	0
2020-11-15 12:27:52	2020-11-15 12:27:14	2020-11-15 12:29:45		@wingrogerthat @AdamParkhomenko And tweeting about how his candy was stolen by the bullies. 🙄. What really pissed me off even more was not one tweet of condolence for the five souls lost on a peace keeping mission. Zero respect.		@wingrogerthat @AdamParkhomenko And tweeting about how his candy was stolen by the bullies. 🙄. What really pissed me off even more was not one tweet of condolence for the five souls lost on a peace keeping mission. Zero respect.	http://twitter.com/	http://twitter.com/	en	0	100	0	-5	SOCIALMEDIA,SOCIALMEDIA_TWITTER	TEXT			isComment,isEdited,isNewsHost,isTwitterReply			[]		0	0			0	0			SEARCH / / Risky Drinking	0	0	0	0	0	0	0	0	0	0	0	0	0	1976000000	0	10	0	0
2020-11-25 12:37:09	2020-11-25 12:36:22	2020-11-25 12:39:29		@IDeclareClaire Since I’m wfh like forever now, it’s ok to sometimes start happy hour at 3:30-ish...isn’t it? Just for mental health purposes. I mean, look at the world ffs - some days you just need it! 🍷😎		@IDeclareClaire Since I’m wfh like forever now, it’s ok to sometimes start happy hour at 3:30-ish...isn’t it? Just for mental health purposes. I mean, look at the world ffs - some days you just need it! 🍷😎	http://twitter.com/	http://twitter.com/	en	0	100	0	0	SOCIALMEDIA,SOCIALMEDIA_TWITTER	TEXT			isComment,isEdited,isNewsHost,isQuestion,isTwitterReply			[]		0	0			0	0			SEARCH / / Risky Drinking	0	0	0	0	0	0	0	0	0	0	0	0	0	1976000000	0	228	0	0
2020-10-13 16:44:04	2020-10-13 16:43:39	2020-10-13 16:46:11		Absloutely pissed off that the George Pell case has been swept under the carpet and nothing said about it? Disgusting!		Absloutely pissed off that the George Pell case has been swept under the carpet and nothing said about it? Disgusting!	http://twitter.com/	http://twitter.com/	en	0	100	0	-5	SOCIALMEDIA,SOCIALMEDIA_TWITTER	TEXT			isQuestion,isNewsHost,isEdited			[]		0	0			0	0			SEARCH / / Risky Drinking	0	0	0	0	0	0	0	0	0	0	0	0	0	2091000000	0	1303	0	0
2020-11-22 06:10:28	2020-11-22 06:09:47	2020-11-22 06:11:52		Morning Twitter! Last night's celebrations for finishing medical school after such a final year! 🍒👩‍⚕️👩‍⚕️ #medtwitter #saturdaynight #medicalintern #MedEd #Doctors #MedStudentTwitter #medicalschool #lockdown2020 pic.twitter.com/0CfjUE1l2k		Morning Twitter! Last night's celebrations for finishing medical school after such a final year! 🍒👩‍⚕️👩‍⚕️ #medtwitter #saturdaynight #medicalintern #MedEd #Doctors #MedStudentTwitter #medicalschool #lockdown2020 https://t.co/0CfjUE1l2k	http://twitter.com/	http://twitter.com/	en	0	0	0	5	SOCIALMEDIA,SOCIALMEDIA_TWITTER	IMAGE			containsImage,hasImage,isEdited,isNewsHost			[{"display_url":"pic.twitter.com/0CfjUE1l2k","expanded_url":"https://twitter.com/B_BanaszakMD/status/1330226924623425537/photo/1","url":"https://t.co/0CfjUE1l2k"}]	http://pbs.twimg.com/media/EnXqVhrXMAIPIyJ.jpg	0	0			0	0			SEARCH / / Risky Drinking	0	0	1	0	0	0	0	0	0	0	0	0	0	1976000000	0	93	0	0
2020-11-08 21:19:23	2020-11-08 21:18:36	2020-11-08 21:19:26		@RodentStill I’m in Australia and we’re pissed off as well. Don’t give up.		@RodentStill I’m in Australia and we’re pissed off as well. Don’t give up.	http://twitter.com/	http://twitter.com/	en	0	84	0	-5	SOCIALMEDIA,SOCIALMEDIA_TWITTER	TEXT			isComment,isEdited,isNewsHost,isTwitterReply			[]		0	0			0	0			SEARCH / / Risky Drinking	0	0	0	0	0	0	0	0	0	0	0	0	0	1976000000	0	198	0	0
2020-10-06 19:46:46	2020-10-06 19:46:25	2020-10-06 19:46:47		@ThomasHNguyen @YaThinkN Or #wehaveaplan legless by 8:00 pm		@ThomasHNguyen @YaThinkN Or #wehaveaplan legless by 8:00 pm	http://twitter.com/	http://twitter.com/	en	0	25	0	0	SOCIALMEDIA,SOCIALMEDIA_TWITTER	TEXT			isComment,isTwitterReply,isNewsHost,isEdited			[]		0	0			0	0			SEARCH / / Risky Drinking	0	0	0	0	0	0	0	0	0	0	0	0	0	2091000000	0	235	0	0
2020-11-20 10:30:01	2020-11-20 10:29:26	2020-11-20 10:31:14		@MagicOnTop It’s been a year I spam every tweeter that evan is tired of this pathetic magic fan insulting him all day long like if he’s an horrible player, I’m French and I can tell u he’s pissed at that, this dude is a competitor not a pussy even if I’m a magic fan u don’t deserve him ! 😤		@MagicOnTop It’s been a year I spam every tweeter that evan is tired of this pathetic magic fan insulting him all day long like if he’s an horrible player, I’m French and I can tell u he’s pissed at that, this dude is a competitor not a pussy even if I’m a magic fan u don’t deserve him ! 😤	http://twitter.com/	http://twitter.com/	en	20	100	0	-5	SOCIALMEDIA,SOCIALMEDIA_TWITTER	TEXT			isComment,isEdited,isNewsHost,isTwitterReply			[]		0	0			0	0			SEARCH / / Risky Drinking	0	0	0	0	0	0	0	0	0	0	0	0	0	1976000000	0	18	0	0
2020-12-08 12:55:27	2020-12-08 12:55:05	2020-12-08 12:56:40		@Mattlevy74 Definitely not pissed. Just proves what I was saying on the show the last few weeks, stop dropping the ball, find a run game. I think the loss was needed!		@Mattlevy74 Definitely not pissed. Just proves what I was saying on the show the last few weeks, stop dropping the ball, find a run game. I think the loss was needed!	http://twitter.com/	http://twitter.com/	en	0	100	0	-5	SOCIALMEDIA,SOCIALMEDIA_TWITTER	TEXT			isComment,isTwitterReply,isNewsHost			[]		0	0			0	0			SEARCH / / Risky Drinking	0	0	0	0	0	0	0	0	0	0	0	0	0	1976000000	0	228	0	0
2020-12-05 23:09:51	2020-12-05 23:09:06	2020-12-05 23:11:26		@cornflakes64 @xskinn @ScottMorrisonMP Absolutely useless Could not get pissed in a brewery!!!		@cornflakes64 @xskinn @ScottMorrisonMP Absolutely useless Could not get pissed in a brewery!!!	http://twitter.com/	http://twitter.com/	en	0	50	0	-5	SOCIALMEDIA,SOCIALMEDIA_TWITTER	TEXT			isComment,isTwitterReply,isNewsHost			[]		0	0			0	0			SEARCH / / Risky Drinking	0	0	0	0	0	0	0	0	0	0	0	0	0	1976000000	0	134	0	0
2020-11-14 08:50:38	2020-11-14 08:50:16	2020-11-14 08:51:40		@Swedishlassie78 @msnissi Perhaps getting pissed while reading scripts ? 😂😂😂		@Swedishlassie78 @msnissi Perhaps getting pissed while reading scripts ? 😂😂😂	http://twitter.com/	http://twitter.com/	en	0	17	0	5	SOCIALMEDIA,SOCIALMEDIA_TWITTER	TEXT			isComment,isEdited,isNewsHost,isQuestion,isTwitterReply			[]		0	0			0	0			SEARCH / / Risky Drinking	0	0	0	0	0	0	0	0	0	0	0	0	0	1976000000	0	1207	0	0
2020-11-26 18:45:38	2020-11-26 18:45:02	2020-11-26 18:46:31		Summoning this day to come faster. 🔥 I'm a bit tipsy so don't take me seriously ☺☺ #BinJin #ヒョンビン #ソンイェジン Crto pic.twitter.com/votd2X7v4Q		Summoning this day to come faster. 🔥 I'm a bit tipsy so don't take me seriously ☺☺ #BinJin #ヒョンビン #ソンイェジン Crto https://t.co/votd2X7v4Q	http://twitter.com/	http://twitter.com/	en	0	42	0	0	SOCIALMEDIA,SOCIALMEDIA_TWITTER	IMAGE			containsImage,hasImage,isEdited,isNewsHost			[{"display_url":"pic.twitter.com/votd2X7v4Q","expanded_url":"https://twitter.com/__myleona/status/1331866539646013441/photo/1","url":"https://t.co/votd2X7v4Q"}]	http://pbs.twimg.com/media/Enu9ep6VkAAdcyH.jpg	0	0			0	0			SEARCH / / Risky Drinking	0	0	1	0	0	0	0	0	0	0	0	0	0	1976000000	0	1113	0	0
2020-10-16 21:19:34	2020-10-16 21:18:58	2020-10-16 21:20:34		@Margare89734686 @YouTube My pleasure Mags! I see MM & I think of you. Friday is almost over here & I’m a little tipsy! You have a great day lovely lady 💖🧡💛💚💜💖 pic.twitter.com/XMD0ngoTwR		@Margare89734686 @YouTube My pleasure Mags! I see MM & I think of you. Friday is almost over here & I’m a little tipsy! You have a great day lovely lady 💖🧡💛💚💜💖 https://t.co/XMD0ngoTwR	http://twitter.com/	http://twitter.com/	en	0	37	0	5	SOCIALMEDIA,SOCIALMEDIA_TWITTER	VIDEO			containsVideo,hasImage,isComment,isNewsHost,isTwitterReply,isEdited			[{"display_url":"pic.twitter.com/XMD0ngoTwR","expanded_url":"https://twitter.com/kerryn_67/status/1317047373718192129/photo/1","url":"https://t.co/XMD0ngoTwR"}]	http://pbs.twimg.com/tweet_video_thumb/EkcXmT5UcAA2vm1.jpg	0	0		https://video.twimg.com/tweet_video/EkcXmT5UcAA2vm1.mp4	0	0			SEARCH / / Risky Drinking	0	0	0	0	0	0	0	0	0	0	0	0	0	2091000000	0	384	0	0
2020-11-09 22:46:35	2020-11-09 22:46:03	2020-11-09 22:46:45		@GrogsGamut Andrew Broad is probably a bit pissed off at this moment		@GrogsGamut Andrew Broad is probably a bit pissed off at this moment	http://twitter.com/	http://twitter.com/	en	0	100	0	-5	SOCIALMEDIA,SOCIALMEDIA_TWITTER	TEXT			isComment,isEdited,isNewsHost,isTwitterReply			[]		0	0			0	0			SEARCH / / Risky Drinking	0	0	0	0	0	0	0	0	0	0	0	0	0	1976000000	0	2438	0	0
2020-10-25 11:05:32	2020-10-25 11:05:00	2020-10-25 11:05:54		Really miss dancing, so I got tipsy and danced in my room last night. When life gives you lemons. pic.twitter.com/JM768aD3ky		Really miss dancing, so I got tipsy and danced in my room last night. When life gives you lemons. https://t.co/JM768aD3ky	http://twitter.com/	http://twitter.com/	en	0	94	0	0	SOCIALMEDIA,SOCIALMEDIA_TWITTER	VIDEO			containsVideo,hasImage,isEdited,isNewsHost			[{"display_url":"pic.twitter.com/JM768aD3ky","expanded_url":"https://twitter.com/BASED_GOSH/status/1320154357958995970/video/1","url":"https://t.co/JM768aD3ky"}]	http://pbs.twimg.com/ext_tw_video_thumb/1320154320281583616/pu/img/-hkYlwfgIXB2hzn3.jpg	0	0		https://video.twimg.com/ext_tw_video/1320154320281583616/pu/vid/320x568/-GLV6YrDzuOzxoLG.mp4?tag=10	0	0			SEARCH / / Risky Drinking	0	0	0	0	0	0	0	0	0	0	0	0	0	2091000000	0	690	0	0
2020-10-22 16:43:10	2020-10-22 16:42:43	2020-10-22 16:43:24		@belsy12 Yes, and for Zoom Happy Hour soon 😀 Also for traipsing around Richmond on Saturday, taking pics with Murals with my🐯friend @LindaJB1 💛🖤		@belsy12 Yes, and for Zoom Happy Hour soon 😀 Also for traipsing around Richmond on Saturday, taking pics with Murals with my🐯friend @LindaJB1 💛🖤	http://twitter.com/	http://twitter.com/	en	0	94	0	5	SOCIALMEDIA,SOCIALMEDIA_TWITTER	TEXT			isComment,isEdited,isNewsHost,isTwitterReply			[]		0	0			0	0			SEARCH / / Risky Drinking	0	0	0	0	0	0	0	0	0	0	0	0	0	2091000000	0	579	0	0
2020-11-10 13:01:34	2020-11-10 13:01:04	2020-11-10 13:01:38		Dems have all simultaneously pissed their pants		Dems have all simultaneously pissed their pants	http://twitter.com/	http://twitter.com/	en	0	100	0	-5	SOCIALMEDIA,SOCIALMEDIA_TWITTER	TEXT			isEdited,isNewsHost			[{"display_url":"twitter.com/disclosetv/sta…","expanded_url":"https://twitter.com/disclosetv/status/1325948010703040512","url":"https://t.co/8DA6xP4Cbv"}]		0	0			0	0			SEARCH / / Risky Drinking	0	0	0	0	0	0	0	0	0	0	0	0	0	1976000000	0	247	0	0
2020-11-08 12:20:31	2020-11-08 12:19:54	2020-11-08 12:20:34		@RexChapman Maybe he'll move to Canada. Isn't that where all the people who were pissed off un 2016 went ...... oh wait. 🤷🏻‍♂️🤦🏻‍♂️		@RexChapman Maybe he'll move to Canada. Isn't that where all the people who were pissed off un 2016 went ...... oh wait. 🤷🏻‍♂️🤦🏻‍♂️	http://twitter.com/	http://twitter.com/	en	0	29	0	-5	SOCIALMEDIA,SOCIALMEDIA_TWITTER	TEXT			isComment,isEdited,isNewsHost,isTwitterReply			[]		0	0			0	0			SEARCH / / Risky Drinking	0	0	0	0	0	0	0	0	0	0	0	0	0	1976000000	0	493	0	0
2020-10-29 10:02:37	2020-10-29 10:02:16	2020-10-29 10:02:52		@GeeForce77 @Raf_Epstein @VictorianCHO @FionaPattenMLC Let’s hope she starts with the very expensive dud LNP covid App by Morrison’s mate that pissed taxpayers money up the wall.		@GeeForce77 @Raf_Epstein @VictorianCHO @FionaPattenMLC Let’s hope she starts with the very expensive dud LNP covid App by Morrison’s mate that pissed taxpayers money up the wall.	http://twitter.com/	http://twitter.com/	en	0	100	0	-5	SOCIALMEDIA,SOCIALMEDIA_TWITTER	TEXT			isComment,isEdited,isNewsHost,isTwitterReply			[]		0	0			0	0			SEARCH / / Risky Drinking	0	0	0	0	0	0	0	0	0	0	0	0	0	2091000000	0	552	0	0
2020-10-13 17:46:32	2020-10-13 17:45:56	2020-10-13 17:48:21		Can’t wait to get my tube. I am pissed at myself		Can’t wait to get my tube. I am pissed at myself	http://twitter.com/	http://twitter.com/	en	0	100	0	5	SOCIALMEDIA,SOCIALMEDIA_TWITTER	TEXT			isNewsHost,isEdited			[]		0	0			0	0			SEARCH / / Risky Drinking	0	0	0	0	0	0	0	0	0	0	0	0	0	2091000000	0	141	0	0
2020-10-27 08:34:44	2020-10-27 08:34:10	2020-10-27 08:35:09		@PRGuy17 @VicGovDHHS Hair of the dog time? 🍺🍺 Keep this party rolling! 🍩🍩		@PRGuy17 @VicGovDHHS Hair of the dog time? 🍺🍺 Keep this party rolling! 🍩🍩	http://twitter.com/	http://twitter.com/	en	0	19	0	0	SOCIALMEDIA,SOCIALMEDIA_TWITTER	TEXT			isComment,isEdited,isNewsHost,isQuestion,isTwitterReply			[]		0	0			0	0			SEARCH / / Risky Drinking	0	0	0	0	0	0	0	0	0	0	0	0	0	2091000000	0	63	0	0
2020-11-06 08:20:30	2020-11-06 08:19:52	2020-11-06 08:21:01		@MattNotFront @1116sen just sayin Brisbane could take Carlton pick 8 it’s a bit complicated but tune in for more soon. They have 18 & 20 I think which they could split for pick 8 which Essendon would be pissed with lol 😂		@MattNotFront @1116sen just sayin Brisbane could take Carlton pick 8 it’s a bit complicated but tune in for more soon. They have 18 & 20 I think which they could split for pick 8 which Essendon would be pissed with lol 😂	http://twitter.com/	http://twitter.com/	en	0	100	0	0	SOCIALMEDIA,SOCIALMEDIA_TWITTER	TEXT			isComment,isEdited,isNewsHost,isTwitterReply			[]		0	0			0	0			SEARCH / / Risky Drinking	0	0	0	0	0	0	0	0	0	0	0	0	0	1976000000	0	1692	0	0
2020-12-08 00:38:20	2020-12-08 00:37:46	2020-12-08 00:40:13		@LindseyGrahamSC @Perduesenate @KLoeffler Your president tear gassed protestors, pardon criminals connected to him, demand to overturn an election he royally lost. Insinuate violence to his followers But let’s be pissed over a theory that the govt should serve and support its people .		@LindseyGrahamSC @Perduesenate @KLoeffler Your president tear gassed protestors, pardon criminals connected to him, demand to overturn an election he royally lost. Insinuate violence to his followers But let’s be pissed over a theory that the govt should serve and support its people .	http://twitter.com/	http://twitter.com/	en	0	100	0	-5	SOCIALMEDIA,SOCIALMEDIA_TWITTER	TEXT			isComment,isNewsHost,isTwitterReply			[]		0	0			0	0			SEARCH / / Risky Drinking	0	0	0	0	0	0	0	0	0	0	0	0	0	1976000000	0	14	0	0
2020-12-01 07:24:09	2020-12-01 07:23:17	2020-12-01 07:26:17		@nickpopemod From day one Trump pissed off Military and Intelligence communities. I think they told him squat. He's to much of a loose cannon (proved) to be read in on highly classified UAP info. Trumps version of telling the world ET exists would be his version of Mars Attacks!		@nickpopemod From day one Trump pissed off Military and Intelligence communities. I think they told him squat. He's to much of a loose cannon (proved) to be read in on highly classified UAP info. Trumps version of telling the world ET exists would be his version of Mars Attacks!	http://twitter.com/	http://twitter.com/	en	0	100	0	-5	SOCIALMEDIA,SOCIALMEDIA_TWITTER	TEXT			isComment,isEdited,isNewsHost,isTwitterReply			[]		0	0			0	0			SEARCH / / Risky Drinking	0	0	0	0	0	0	0	0	0	0	0	0	0	1976000000	0	183	0	0
2020-11-16 14:25:11	2020-11-16 14:24:17	2020-11-16 14:26:55		@ShiannonC They’re pissed 😤 off as finally the needy are getting the help they deserve.		@ShiannonC They’re pissed 😤 off as finally the needy are getting the help they deserve.	http://twitter.com/	http://twitter.com/	en	0	100	0	-5	SOCIALMEDIA,SOCIALMEDIA_TWITTER	TEXT			isComment,isEdited,isNewsHost,isTwitterReply			[]		0	0			0	0			SEARCH / / Risky Drinking	0	0	0	0	0	0	0	0	0	0	0	0	0	1976000000	0	272	0	0
2020-10-26 19:48:07	2020-10-26 19:47:51	2020-10-26 19:48:28		@DanielAndrewsMP .@DanielAndrewsMP Thanks for your tireless effort and standing strong in the face of fierce adversity for Victorians, and indeed, all Australians. #Cheers #getonthebeers #NoBeersForNewsCorp		@DanielAndrewsMP .@DanielAndrewsMP Thanks for your tireless effort and standing strong in the face of fierce adversity for Victorians, and indeed, all Australians. #Cheers #getonthebeers #NoBeersForNewsCorp	http://twitter.com/	http://twitter.com/	en	0	73	0	5	SOCIALMEDIA,SOCIALMEDIA_TWITTER	TEXT			isComment,isEdited,isNewsHost,isTwitterReply			[]		0	0			0	0			SEARCH / / Risky Drinking	0	0	0	0	0	0	0	0	0	0	0	0	0	2091000000	0	283	0	0
2020-11-25 20:02:06	2020-11-25 20:00:52	2020-11-25 20:03:32		@AtmosJennyF @arc_gov_au Meanwhile in Australia, $4000+ per hour + 8 staffers 24/7 is being pissed away on an individuals bid to join the OECD. Make sure that whisky is a tall.		@AtmosJennyF @arc_gov_au Meanwhile in Australia, $4000+ per hour + 8 staffers 24/7 is being pissed away on an individuals bid to join the OECD. Make sure that whisky is a tall.	http://twitter.com/	http://twitter.com/	en	0	82	0	-5	SOCIALMEDIA,SOCIALMEDIA_TWITTER	TEXT			isComment,isEdited,isNewsHost,isTwitterReply			[]		0	0			0	0			SEARCH / / Risky Drinking	0	0	1	0	0	0	0	0	0	0	0	0	0	1976000000	0	183	0	0
2020-12-11 14:11:16	2020-12-11 14:10:51	2020-12-11 14:13:13		MEN on a fb post are outraged that netball Aust are looking at changing the tight uniforms as young girls are put off playing netball because of the exposing uniform. I don't have enough characters to show how pissed off it makes me that this is how women's sport is seen.		MEN on a fb post are outraged that netball Aust are looking at changing the tight uniforms as young girls are put off playing netball because of the exposing uniform. I don't have enough characters to show how pissed off it makes me that this is how women's sport is seen.	http://twitter.com/	http://twitter.com/	en	0	100	0	-5	SOCIALMEDIA,SOCIALMEDIA_TWITTER	TEXT			isEdited,isNewsHost			[]		0	0			0	0			SEARCH / / Risky Drinking	0	0	4	0	0	0	0	0	0	0	0	0	0	1976000000	0	1658	0	0
2020-12-06 08:10:18	2020-12-06 08:09:59	2020-12-06 08:12:26		@GaryWolfman I’m pissed		@GaryWolfman I’m pissed	http://twitter.com/	http://twitter.com/	en	0	50	0	-5	SOCIALMEDIA,SOCIALMEDIA_TWITTER	TEXT			isComment,isNewsHost,isTwitterReply			[]		0	0			0	0			SEARCH / / Risky Drinking	0	0	0	0	0	0	0	0	0	0	0	0	0	1976000000	0	1783	0	0
2020-10-15 17:21:08	2020-10-15 17:20:25	2020-10-15 17:22:58		@samanthamaiden If someone tells you a fish is pissed off and someone else says it's happy, it's not your job to quote them both....		@samanthamaiden If someone tells you a fish is pissed off and someone else says it's happy, it's not your job to quote them both....	http://twitter.com/	http://twitter.com/	en	0	100	0	-5	SOCIALMEDIA,SOCIALMEDIA_TWITTER	TEXT			isComment,isTwitterReply,isNewsHost,isEdited			[]		0	0			0	0			SEARCH / / Risky Drinking	0	0	0	0	0	0	0	0	0	0	0	0	0	2091000000	0	777	0	0
2020-10-13 15:12:15	2020-10-13 15:11:35	2020-10-13 15:14:49		Was feeling particularly pissed off on my 1.5hr train ride home from the hospital telling me I may have lupus but *we don’t know for sure yet*, so I burnt those feelings on submitting a VEOHRC complaint about the local pool only re-opening services for able-bodied people		Was feeling particularly pissed off on my 1.5hr train ride home from the hospital telling me I may have lupus but *we don’t know for sure yet*, so I burnt those feelings on submitting a VEOHRC complaint about the local pool only re-opening services for able-bodied people	http://twitter.com/	http://twitter.com/	en	0	100	0	-5	SOCIALMEDIA,SOCIALMEDIA_TWITTER	TEXT			isEdited,isNewsHost,isVerifiedAuthor,isVerifiedSource			[]		0	0			0	0			SEARCH / / Risky Drinking	0	0	11	0	0	0	0	0	0	0	0	0	0	2091000000	0	73994	0	0
2020-10-27 10:00:46	2020-10-27 10:00:07	2020-10-27 10:01:07		@SamDavi99667843 hero 800 dead.. record suicides.. 200m debt a day .. etc he he burned down the house and pissed on it to put it out !		@SamDavi99667843 hero 800 dead.. record suicides.. 200m debt a day .. etc he he burned down the house and pissed on it to put it out !	http://twitter.com/	http://twitter.com/	en	0	100	0	-5	SOCIALMEDIA,SOCIALMEDIA_TWITTER	TEXT			isComment,isEdited,isNewsHost,isTwitterReply			[]		0	0			0	0			SEARCH / / Risky Drinking	0	0	0	0	0	0	0	0	0	0	0	0	0	2091000000	0	115	0	0
2020-10-23 15:13:59	2020-10-23 15:13:13	2020-10-23 15:16:01		Watching Emily in Paris & now have a need to lie in bed smashing Creme brûlée tops because #whynot #EmilyInParis pic.twitter.com/gKd9eIajJY		Watching Emily in Paris & now have a need to lie in bed smashing Creme brûlée tops because #whynot #EmilyInParis https://t.co/gKd9eIajJY	http://twitter.com/	http://twitter.com/	en	0	82	0	-5	SOCIALMEDIA,SOCIALMEDIA_TWITTER	VIDEO			containsVideo,hasImage,isEdited,isNewsHost			[{"display_url":"pic.twitter.com/gKd9eIajJY","expanded_url":"https://twitter.com/jokendray/status/1319492046705418240/photo/1","url":"https://t.co/gKd9eIajJY"}]	http://pbs.twimg.com/tweet_video_thumb/Ek_HBJAU8AARmcA.jpg	0	0		https://video.twimg.com/tweet_video/Ek_HBJAU8AARmcA.mp4	0	0			SEARCH / / Risky Drinking	0	0	0	0	0	0	0	0	0	0	0	0	0	2091000000	0	1627	0	0
2020-12-15 16:23:59	2020-12-15 16:23:13	2020-12-15 16:25:54		@haweryadoin @azefs extremely pissed off that this has just came up on my timeline		@haweryadoin @azefs extremely pissed off that this has just came up on my timeline	http://twitter.com/	http://twitter.com/	en	0	100	0	-5	SOCIALMEDIA,SOCIALMEDIA_TWITTER	TEXT			isComment,isTwitterReply,isNewsHost			[]		0	0			0	0			SEARCH / / Risky Drinking	0	0	2	0	0	0	0	0	0	0	0	0	0	1976000000	0	12901	0	0
2020-11-21 10:18:10	2020-11-21 10:17:34	2020-11-21 10:20:28		Can confirm was tipsy		Can confirm was tipsy	http://twitter.com/	http://twitter.com/	en	0	100	0	0	SOCIALMEDIA,SOCIALMEDIA_TWITTER	TEXT			isComment,isEdited,isNewsHost,isTwitterReply			[]		0	0			0	0			SEARCH / / Risky Drinking	0	0	0	0	0	0	0	0	0	0	0	0	0	1976000000	0	71	0	0
2020-11-18 15:37:09	2020-11-18 15:36:49	2020-11-18 15:38:58		@AustralianLabor @MichaelSpring17 That would be why he pissed off to Japan .		@AustralianLabor @MichaelSpring17 That would be why he pissed off to Japan .	http://twitter.com/	http://twitter.com/	en	0	100	0	-5	SOCIALMEDIA,SOCIALMEDIA_TWITTER	TEXT			isComment,isEdited,isNewsHost,isTwitterReply			[]		0	0			0	0			SEARCH / / Risky Drinking	0	0	0	0	0	0	0	0	0	0	0	0	0	1976000000	0	281	0	0
2020-12-06 22:10:02	2020-12-06 22:09:39	2020-12-06 22:11:21		@tami_klomp @Leokadia4 @FerrierSteph @denniallen @abcmelbourne @abcnews @PeterDutton_MP I really don't care anymore, I'm more pissed off that it happened.		@tami_klomp @Leokadia4 @FerrierSteph @denniallen @abcmelbourne @abcnews @PeterDutton_MP I really don't care anymore, I'm more pissed off that it happened.	http://twitter.com/	http://twitter.com/	en	0	55	0	-5	SOCIALMEDIA,SOCIALMEDIA_TWITTER	TEXT			isComment,isNewsHost,isTwitterReply			[]		0	0			0	0			SEARCH / / Risky Drinking	0	0	0	0	0	0	0	0	0	0	0	0	0	1976000000	0	67	0	0
2020-11-24 10:00:59	2020-11-24 10:00:38	2020-11-24 10:02:54		It may only be Monday, but we know you're ready for Happy Hour! Join us for $5 shafts, $6 Canoe Pints, 6 oz 49 North red and white wine, and a selection of tasty bites. 7 Days a Week | 3:30 PM–5:30 PM + 8 PM–Close | All Day Sunday bit.ly/3lKoQCM pic.twitter.com/tL4ra7PvkD		It may only be Monday, but we know you're ready for Happy Hour! Join us for $5 shafts, $6 Canoe Pints, 6 oz 49 North red and white wine, and a selection of tasty bites. 7 Days a Week | 3:30 PM–5:30 PM + 8 PM–Close | All Day Sunday https://t.co/GqZYcHsmz9 https://t.co/tL4ra7PvkD	http://twitter.com/	http://twitter.com/	en	20	50	0	0	SOCIALMEDIA,SOCIALMEDIA_TWITTER	IMAGE			containsImage,hasImage,isEdited,isNewsHost			[{"display_url":"pic.twitter.com/tL4ra7PvkD","expanded_url":"https://twitter.com/canoebrewpub/status/1331009792681406465/photo/1","url":"https://t.co/tL4ra7PvkD"},{"display_url":"bit.ly/3lKoQCM","expanded_url":"https://bit.ly/3lKoQCM","url":"https://t.co/GqZYcHsmz9"}]	http://pbs.twimg.com/media/EniyWN5XEAAIoiZ.jpg	0	0			0	0			SEARCH / / Risky Drinking	0	0	0	0	0	0	0	0	0	0	0	0	0	1976000000	0	5417	0	0
2020-11-13 07:14:33	2020-11-13 07:13:45	2020-11-13 07:14:44		@lachlan_alcock @ben_leach @PressStartAU @EBGamesAus Yeah, thats what a normal company would do, but @EBGamesAus did not. And they misled us telling the consumers they are working closely with @auspost but it'd not true. By the looks of it, @auspost is pissed as well as they are getting blamed for EBs stuffed up. @acccgovau help		@lachlan_alcock @ben_leach @PressStartAU @EBGamesAus Yeah, thats what a normal company would do, but @EBGamesAus did not. And they misled us telling the consumers they are working closely with @auspost but it'd not true. By the looks of it, @auspost is pissed as well as they are getting blamed for EBs stuffed up. @acccgovau help	http://twitter.com/	http://twitter.com/	en	0	100	0	-5	SOCIALMEDIA,SOCIALMEDIA_TWITTER	TEXT			isComment,isEdited,isNewsHost,isTwitterReply			[]		0	0			0	0			SEARCH / / Risky Drinking	0	0	0	0	0	0	0	0	0	0	0	0	0	1976000000	0	48	0	0
2020-10-15 04:49:30	2020-10-15 04:48:58	2020-10-15 04:49:57		@partylikebrit @zippyzip123 The girl said Jamie's side were pissed		@partylikebrit @zippyzip123 The girl said Jamie's side were pissed	http://twitter.com/	http://twitter.com/	en	0	100	0	-5	SOCIALMEDIA,SOCIALMEDIA_TWITTER	TEXT			isComment,isTwitterReply,isNewsHost,isEdited			[]		0	0			0	0			SEARCH / / Risky Drinking	0	0	0	0	0	0	0	0	0	0	0	0	0	2091000000	0	126	0	0
2020-11-14 06:10:54	2020-11-14 06:10:04	2020-11-14 06:12:18		Our COVID surprise and silver lining has arrived! Margot Martha born 12.11.20, 3.04kg #Coronial #quarantini #babyzoomer... we are one of the stats! Unfortunately still no hospital visiting for her big siblings but so thrilled we hit zero,zero in Vic in time for her arrival 💕💫 pic.twitter.com/g4821R2Wiw		Our COVID surprise and silver lining has arrived! Margot Martha born 12.11.20, 3.04kg #Coronial #quarantini #babyzoomer... we are one of the stats! Unfortunately still no hospital visiting for her big siblings but so thrilled we hit zero,zero in Vic in time for her arrival 💕💫 https://t.co/g4821R2Wiw	http://twitter.com/	http://twitter.com/	en	0	73	0	5	SOCIALMEDIA,SOCIALMEDIA_TWITTER	IMAGE			containsImage,hasImage,isEdited,isNewsHost			[{"display_url":"pic.twitter.com/g4821R2Wiw","expanded_url":"https://twitter.com/DrAntheaRhodes/status/1327327893291036672/photo/1","url":"https://t.co/g4821R2Wiw"}]	http://pbs.twimg.com/media/EmudqmVUwAA5BCO.jpg	0	0			0	0			SEARCH / / Risky Drinking	0	0	4	0	0	0	0	0	0	0	0	0	0	1976000000	0	995	0	0
2020-11-04 19:16:46	2020-11-04 19:16:03	2020-11-04 19:18:57		@Nikko42556632 @Jasonau80 @waldowns @thekruggs @rowandean @SkyNewsAust That what Trump wanted to do. Only if he was ahead. He thinks counting for another three days is the worst thing in the world. He's pissed since he can't have Vlady hack the election for him and he might lose on his own.		@Nikko42556632 @Jasonau80 @waldowns @thekruggs @rowandean @SkyNewsAust That what Trump wanted to do. Only if he was ahead. He thinks counting for another three days is the worst thing in the world. He's pissed since he can't have Vlady hack the election for him and he might lose on his own.	http://twitter.com/	http://twitter.com/	en	0	100	0	-5	SOCIALMEDIA,SOCIALMEDIA_TWITTER	TEXT			isComment,isEdited,isNewsHost,isTwitterReply			[]		0	0			0	0			SEARCH / / Risky Drinking	0	0	0	0	0	0	0	0	0	0	0	0	0	1976000000	0	2171	0	0
2020-12-03 09:44:54	2020-12-03 09:44:21	2020-12-03 09:46:32		This is really it, isn’t it? For all the flak Ole gets, people are pissed we should’ve won, showed enough to do so and still didn’t. Not because the team didn’t turn up or was set up to sit and wait for things to happen, a la Jose or LVG.		This is really it, isn’t it? For all the flak Ole gets, people are pissed we should’ve won, showed enough to do so and still didn’t. Not because the team didn’t turn up or was set up to sit and wait for things to happen, a la Jose or LVG.	http://twitter.com/	http://twitter.com/	en	0	100	0	0	SOCIALMEDIA,SOCIALMEDIA_TWITTER	TEXT			isNewsHost,isQuestion			[{"display_url":"twitter.com/danielharris/s…","expanded_url":"https://twitter.com/danielharris/status/1334265206302797824","url":"https://t.co/FANxMCH9pj"}]		0	0			0	0			SEARCH / / Risky Drinking	0	0	0	0	0	0	0	0	0	0	0	0	0	1976000000	0	205	0	0
2020-11-09 13:44:59	2020-11-09 13:44:12	2020-11-09 13:45:27		@JWN13101993 Am so pissed man.... it's always 1 step forward and 2 backwards.		@JWN13101993 Am so pissed man.... it's always 1 step forward and 2 backwards.	http://twitter.com/	http://twitter.com/	en	0	100	0	-5	SOCIALMEDIA,SOCIALMEDIA_TWITTER	TEXT			isComment,isEdited,isNewsHost,isTwitterReply			[]		0	0			0	0			SEARCH / / Risky Drinking	0	0	0	0	0	0	0	0	0	0	0	0	0	1976000000	0	548	0	0
2020-11-05 18:56:18	2020-11-05 18:55:46	2020-11-05 18:56:42		@lin_nah @CultStitch @JaneyGodley Well if she comes back to Melbourne EVER im there! Watching her stuff i nearly pissed my pants		@lin_nah @CultStitch @JaneyGodley Well if she comes back to Melbourne EVER im there! Watching her stuff i nearly pissed my pants	http://twitter.com/	http://twitter.com/	en	0	100	0	-5	SOCIALMEDIA,SOCIALMEDIA_TWITTER	TEXT			isComment,isEdited,isNewsHost,isTwitterReply			[]		0	0			0	0			SEARCH / / Risky Drinking	0	0	0	0	0	0	0	0	0	0	0	0	0	1976000000	0	79	0	0
2020-10-13 15:11:44	2020-10-13 15:11:09	2020-10-13 15:12:15		Dictator @DanielAndrewsMP - picture says a thousands words. Pissed off people in Victoria. The voices telling you that people like you 👇👇, I say not. @SkyNewsAust @9NewsMelb @7NewsMelbourne @abcmelbourne @SBS @10NewsFirstMelb @theheraldsun @theage @australian @michaelobrienmp		Dictator @DanielAndrewsMP - picture says a thousands words. Pissed off people in Victoria. The voices telling you that people like you 👇👇, I say not. @SkyNewsAust @9NewsMelb @7NewsMelbourne @abcmelbourne @SBS @10NewsFirstMelb @theheraldsun @theage @australian @michaelobrienmp	http://twitter.com/	http://twitter.com/	en	0	39	0	-5	SOCIALMEDIA,SOCIALMEDIA_TWITTER	TEXT			isNewsHost,isEdited			[{"display_url":"twitter.com/bossjr450/stat…","expanded_url":"https://twitter.com/bossjr450/status/1315830769038716928","url":"https://t.co/PHIILNqS37"}]		0	0			0	0			SEARCH / / Risky Drinking	0	0	0	0	0	0	0	0	0	0	0	0	0	2091000000	0	936	0	0
2020-10-25 14:00:59	2020-10-25 14:00:40	2020-10-25 14:01:01		@AndyMaherDFA Elitist Tom Arnold was one of Trump’s loudest opponents in 2016 and won’t go away! Just wondering if he’s still pissed that Trump wants to maintain restoring peace in the world. Arnold was big on feuding with Russia! All the world needs!		@AndyMaherDFA Elitist Tom Arnold was one of Trump’s loudest opponents in 2016 and won’t go away! Just wondering if he’s still pissed that Trump wants to maintain restoring peace in the world. Arnold was big on feuding with Russia! All the world needs!	http://twitter.com/	http://twitter.com/	en	0	100	0	-5	SOCIALMEDIA,SOCIALMEDIA_TWITTER	TEXT			isComment,isEdited,isNewsHost,isTwitterReply			[]		0	0			0	0			SEARCH / / Risky Drinking	0	0	0	0	0	0	0	0	0	0	0	0	0	2091000000	0	1144	0	0
2020-12-14 15:03:34	2020-12-14 15:03:00	2020-12-14 15:05:47		have neverrr been pissed off like this, the way i’m jus observing rn, i should start writing notes for the argument 😭		have neverrr been pissed off like this, the way i’m jus observing rn, i should start writing notes for the argument 😭	http://twitter.com/	http://twitter.com/	en	0	100	0	-5	SOCIALMEDIA,SOCIALMEDIA_TWITTER	TEXT			isComment,isTwitterReply,isNewsHost			[]		0	0			0	0			SEARCH / / Risky Drinking	0	0	0	0	0	0	0	0	0	0	0	0	0	1976000000	0	466	0	0
2020-12-13 23:44:16	2020-12-13 23:43:22	2020-12-13 23:46:01		@prayingmedic Xi is going to be pissed, Communist Chinese leakers will disappear over this, organs will be selling at half price.		@prayingmedic Xi is going to be pissed, Communist Chinese leakers will disappear over this, organs will be selling at half price.	http://twitter.com/	http://twitter.com/	en	0	100	0	-5	SOCIALMEDIA,SOCIALMEDIA_TWITTER	TEXT			isComment,isTwitterReply,isNewsHost			[]		0	0			0	0			SEARCH / / Risky Drinking	0	0	1	0	0	0	0	0	0	0	0	0	0	1976000000	0	3293	0	0
2020-10-19 08:28:18	2020-10-19 08:27:59	2020-10-19 08:28:27		Victorian’s: Pissed off at the length of the lockdowns & severity of restrictions. Also Victorian’s: Wearing masks that only cover their chins & disregarding social distancing. 🤦🏼‍♂️ #COVID19Vic		Victorian’s: Pissed off at the length of the lockdowns & severity of restrictions. Also Victorian’s: Wearing masks that only cover their chins & disregarding social distancing. 🤦🏼‍♂️ #COVID19Vic	http://twitter.com/	http://twitter.com/	en	0	43	0	0	SOCIALMEDIA,SOCIALMEDIA_TWITTER	TEXT			isNewsHost,isEdited			[]		0	0			0	0			SEARCH / / Risky Drinking	0	0	0	0	0	0	0	0	0	0	0	0	0	2091000000	0	8239	0	0
2020-11-30 22:49:21	2020-11-30 22:48:32	2020-11-30 22:51:16		@femmocollective I mean Trump managed it. Why don't we all start a "pissed off" party. Broad appeal. All you do is use parliamentary privilege to diss the fuck out of all the born-to-rule rabble. It'd be rad af		@femmocollective I mean Trump managed it. Why don't we all start a "pissed off" party. Broad appeal. All you do is use parliamentary privilege to diss the fuck out of all the born-to-rule rabble. It'd be rad af	http://twitter.com/	http://twitter.com/	en	0	100	0	-5	SOCIALMEDIA,SOCIALMEDIA_TWITTER	TEXT			isComment,isEdited,isNewsHost,isTwitterReply			[]		0	0			0	0			SEARCH / / Risky Drinking	0	0	0	0	0	0	0	0	0	0	0	0	0	1976000000	0	104	0	0
2020-11-03 18:09:05	2020-11-03 18:08:35	2020-11-03 18:10:57		💀☠️ #Wasted		💀☠️ #Wasted	http://twitter.com/	http://twitter.com/	en	0	0	0	-5	SOCIALMEDIA,SOCIALMEDIA_TWITTER	TEXT			isEdited,isNewsHost			[{"display_url":"twitter.com/dbltapesports/…","expanded_url":"https://twitter.com/dbltapesports/status/1323468031532695554","url":"https://t.co/e2phojDObg"}]		0	0			0	0			SEARCH / / Risky Drinking	0	0	0	0	0	0	0	0	0	0	0	0	0	2091000000	0	49	0	0
2020-10-27 09:00:12	2020-10-27 08:59:36	2020-10-27 09:00:37		@ohmyauerbach I still haven’t finished that game, Got pissed off from dying all the time so I rage quit! Lmao 😂🤣😭		@ohmyauerbach I still haven’t finished that game, Got pissed off from dying all the time so I rage quit! Lmao 😂🤣😭	http://twitter.com/	http://twitter.com/	en	0	100	0	-5	SOCIALMEDIA,SOCIALMEDIA_TWITTER	TEXT			isComment,isEdited,isNewsHost,isTwitterReply			[]		0	0			0	0			SEARCH / / Risky Drinking	0	0	0	0	0	0	0	0	0	0	0	0	0	2091000000	0	852	0	0
2020-11-22 16:16:10	2020-11-22 16:15:52	2020-11-22 16:17:56		Someone asked me if the truth about her MIL will be revealed and I just saw a massive family explosion of bullshit and wow.... that MIL must have pissed some people off because shits gonna hit the damn fan		Someone asked me if the truth about her MIL will be revealed and I just saw a massive family explosion of bullshit and wow.... that MIL must have pissed some people off because shits gonna hit the damn fan	http://twitter.com/	http://twitter.com/	en	0	100	0	-5	SOCIALMEDIA,SOCIALMEDIA_TWITTER	TEXT			isNewsHost			[]		0	0			0	0			SEARCH / / Risky Drinking	0	0	0	0	0	0	0	0	0	0	0	0	0	1976000000	0	735	0	0
2020-11-05 16:52:06	2020-11-05 16:51:47	2020-11-05 16:52:13		tipsy paris makes dom explain politics		tipsy paris makes dom explain politics	http://twitter.com/	http://twitter.com/	en	0	100	0	0	SOCIALMEDIA,SOCIALMEDIA_TWITTER	TEXT			isEdited,isNewsHost			[]		0	0			0	0			SEARCH / / Risky Drinking	0	0	0	0	0	0	0	0	0	0	0	0	0	1976000000	0	1386	0	0
2020-10-10 15:44:56	2020-10-10 15:44:33	2020-10-10 15:46:57		@Budulnya Dunno why he feels dissapointed? Just let Jennings deal with this himself. He doesn't need an attention seeking flog of a reporter come out and talk like he's Jennings's family or coach. Acting like he invested his whole lifes work into Jennings. Feel like Jenko would be pissed		@Budulnya Dunno why he feels dissapointed? Just let Jennings deal with this himself. He doesn't need an attention seeking flog of a reporter come out and talk like he's Jennings's family or coach. Acting like he invested his whole lifes work into Jennings. Feel like Jenko would be pissed	http://twitter.com/	http://twitter.com/	en	0	100	0	-5	SOCIALMEDIA,SOCIALMEDIA_TWITTER	TEXT			isQuestion,isComment,isTwitterReply,isNewsHost,isEdited			[]		0	0			0	0			SEARCH / / Risky Drinking	0	0	0	0	0	0	0	0	0	0	0	0	0	2091000000	0	15	0	0
2020-11-02 20:38:04	2020-11-02 20:37:43	2020-11-02 20:39:23		@ASGEyeHospitals The patient was advised a light breakfast as operation was at 12:30 pm... Its 3pm and we are still waiting. This is just a stain in your reputation. Either you communicate properly or start giving the actual time. I am really pissed off with this behavior!		@ASGEyeHospitals The patient was advised a light breakfast as operation was at 12:30 pm... Its 3pm and we are still waiting. This is just a stain in your reputation. Either you communicate properly or start giving the actual time. I am really pissed off with this behavior!	http://twitter.com/	http://twitter.com/	en	0	100	0	-5	SOCIALMEDIA,SOCIALMEDIA_TWITTER	TEXT			isComment,isEdited,isNewsHost,isTwitterReply			[]		0	0			0	0			SEARCH / / Risky Drinking	0	0	0	0	0	0	0	0	0	0	0	0	0	2091000000	0	88	0	0
2020-11-24 11:51:59	2020-11-24 11:51:40	2020-11-24 11:53:31		...r1 @shallit43 @LG28640297 @RisetteMD @crabb_vicki @jkellyca @GeoffSchuler @1_TMF_ @krebiozen @Bobby_Network @provaxtexan @AndrewLazarus4 @LesleyStock5 @Christi45657364 @KStateTurk @flitesurgn @Bluedawg19 @JulieHouseOfWow @doritmi @ianfmusgrave @swedishchf @Ephesians6__12 @FrankDElia7 @pnpeterman @Shared_facts @DreadPirRob42 @handmadekathy @PaulCaw05364381 @SBronisz @HMEM11 @Charitable_Fury @tr…		@SkepticalMutant @SocialistSugar @Just4TheCause @TakethatCt @JamesElijahMill @mcfunny @emartinez78987 @TinFoilAwards @PaulVCooper1 @shallit43 @LG28640297 @RisetteMD @crabb_vicki @jkellyca @GeoffSchuler @1_TMF_ @krebiozen @Bobby_Network @provaxtexan @AndrewLazarus4 @LesleyStock5 @Christi45657364 @KStateTurk @flitesurgn @Bluedawg19 @JulieHouseOfWow @doritmi @ianfmusgrave @swedishchf @Ephesians6__12…	http://twitter.com/	http://twitter.com/	en	0	0	0	0	SOCIALMEDIA,SOCIALMEDIA_TWITTER	TEXT			isComment,isEdited,isNewsHost,isQuestion,isTwitterReply			[]		0	0			0	0			SEARCH / / Risky Drinking	0	0	0	0	0	0	0	0	0	0	0	0	0	1976000000	0	572	0	0
2020-10-26 13:49:06	2020-10-26 13:48:39	2020-10-26 13:49:36		@GrogsGamut Everyone I know in Victoria is staying the distance. Understandably pissed off at the length of time it is taking to cone out of restrictions, but not resorting to knee-jerk reactions.		@GrogsGamut Everyone I know in Victoria is staying the distance. Understandably pissed off at the length of time it is taking to cone out of restrictions, but not resorting to knee-jerk reactions.	http://twitter.com/	http://twitter.com/	en	0	100	0	-5	SOCIALMEDIA,SOCIALMEDIA_TWITTER	TEXT			isComment,isEdited,isNewsHost,isTwitterReply			[]		0	0			0	0			SEARCH / / Risky Drinking	0	0	0	0	0	0	0	0	0	0	0	0	0	2091000000	0	310	0	0
2020-10-28 01:10:17	2020-10-28 01:09:46	2020-10-28 01:10:36		@dirtygfazos @XXL bro you pissed off all 12 year old nicki Minaj stans & their gay besties ahahahahaha		@dirtygfazos @XXL bro you pissed off all 12 year old nicki Minaj stans & their gay besties ahahahahaha	http://twitter.com/	http://twitter.com/	en	0	100	0	-5	SOCIALMEDIA,SOCIALMEDIA_TWITTER	TEXT			isComment,isEdited,isNewsHost,isTwitterReply			[]		0	0			0	0			SEARCH / / Risky Drinking	0	0	0	0	0	0	0	0	0	0	0	0	0	2091000000	0	111	0	0
2020-11-15 08:41:44	2020-11-15 08:41:03	2020-11-15 08:43:38		@DanScavino Guess the leftist rats must be pissed to see how normal peaceful protest people behave. @CNNPolitics		@DanScavino Guess the leftist rats must be pissed to see how normal peaceful protest people behave. @CNNPolitics	http://twitter.com/	http://twitter.com/	en	0	100	0	-5	SOCIALMEDIA,SOCIALMEDIA_TWITTER	TEXT			isComment,isEdited,isNewsHost,isTwitterReply			[]		0	0			0	0			SEARCH / / Risky Drinking	0	0	0	0	0	0	0	0	0	0	0	0	0	1976000000	0	26	0	0
2020-11-29 18:55:07	2020-11-29 18:54:34	2020-11-29 18:57:08		Update I pissed off a knight and am now in a coma		Update I pissed off a knight and am now in a coma	http://twitter.com/	http://twitter.com/	en	0	100	0	-5	SOCIALMEDIA,SOCIALMEDIA_TWITTER	TEXT			isComment,isEdited,isNewsHost,isTwitterReply			[]		0	0			0	0			SEARCH / / Risky Drinking	0	0	0	0	0	0	0	0	0	0	0	0	0	1976000000	0	33	0	0
2020-11-14 19:48:49	2020-11-14 19:48:31	2020-11-14 19:49:57		Over 180k infections, in one day, in the US. That’s pissed me off, because everyday that America doesn’t get this infection rate down, thats much more time it will take for mr to visit the country for the first time. Looks like I’ll have to wait until 2022		Over 180k infections, in one day, in the US. That’s pissed me off, because everyday that America doesn’t get this infection rate down, thats much more time it will take for mr to visit the country for the first time. Looks like I’ll have to wait until 2022	http://twitter.com/	http://twitter.com/	en	0	100	0	-5	SOCIALMEDIA,SOCIALMEDIA_TWITTER	TEXT			isEdited,isNewsHost			[]		0	0			0	0			SEARCH / / Risky Drinking	0	0	0	0	0	0	0	0	0	0	0	0	0	1976000000	0	1107	0	0
2020-11-06 10:55:37	2020-11-06 10:54:59	2020-11-06 10:55:57		@TrumperWavin @AkaBunola Like I'm on an emotional roller-coaster. At peace, anxious, pissed, tired then that all over again!		@TrumperWavin @AkaBunola Like I'm on an emotional roller-coaster. At peace, anxious, pissed, tired then that all over again!	http://twitter.com/	http://twitter.com/	en	0	86	0	-5	SOCIALMEDIA,SOCIALMEDIA_TWITTER	TEXT			isComment,isEdited,isNewsHost,isTwitterReply			[]		0	0			0	0			SEARCH / / Risky Drinking	0	0	0	0	0	0	0	0	0	0	0	0	0	1976000000	0	1758	0	0
2020-12-01 08:16:08	2020-12-01 08:15:13	2020-12-01 08:18:28		@Donsvess Totally agree with the words, but also PISSED OFF with all the politicians, elites & MSM types who have been grovelling to China for nearly fifty years. They have created this situation by riding the Tigers tail.		@Donsvess Totally agree with the words, but also PISSED OFF with all the politicians, elites & MSM types who have been grovelling to China for nearly fifty years. They have created this situation by riding the Tigers tail.	http://twitter.com/	http://twitter.com/	en	0	100	0	-5	SOCIALMEDIA,SOCIALMEDIA_TWITTER	TEXT			isComment,isEdited,isNewsHost,isTwitterReply			[]		0	0			0	0			SEARCH / / Risky Drinking	0	0	0	0	0	0	0	0	0	0	0	0	0	1976000000	0	1954	0	0
2020-10-30 00:18:22	2020-10-30 00:17:28	2020-10-30 00:18:28		@davidgokhshtein I've told you before but look into @phnxdao heaps to mention but launching dao soon already have a staking dapp plus other staking options as well as partnerships with numio, unifyre, bartertrade, ferrumnetwork extremely cheap right now plus happy hour staking coming soon		@davidgokhshtein I've told you before but look into @phnxdao heaps to mention but launching dao soon already have a staking dapp plus other staking options as well as partnerships with numio, unifyre, bartertrade, ferrumnetwork extremely cheap right now plus happy hour staking coming soon	http://twitter.com/	http://twitter.com/	en	0	100	0	0	SOCIALMEDIA,SOCIALMEDIA_TWITTER	TEXT			isComment,isEdited,isNewsHost,isTwitterReply			[]		0	0			0	0			SEARCH / / Risky Drinking	0	0	1	0	0	0	0	0	0	0	0	0	0	2091000000	0	471	0	0
2020-11-11 06:25:38	2020-11-11 06:25:01	2020-11-11 06:26:03		@moonmistblue if theyre the same person im gonna be a) dissapointed in general and b) pissed at scott for using did as a horror plot point		@moonmistblue if theyre the same person im gonna be a) dissapointed in general and b) pissed at scott for using did as a horror plot point	http://twitter.com/	http://twitter.com/	en	0	100	0	-5	SOCIALMEDIA,SOCIALMEDIA_TWITTER	TEXT			isComment,isEdited,isNewsHost,isTwitterReply			[]		0	0			0	0			SEARCH / / Risky Drinking	0	0	0	0	0	0	0	0	0	0	0	0	0	1976000000	0	465	0	0
2020-11-30 20:36:07	2020-11-30 20:35:41	2020-11-30 20:37:58		Wine wine not-so-glorious-wine. Read with interest Chanticleer...AFR afr.com/chanticleer/tr…		Wine wine not-so-glorious-wine. Read with interest Chanticleer...AFR https://t.co/EFCPjwAZpV	http://twitter.com/	http://twitter.com/	en	0	36	0	0	SOCIALMEDIA,SOCIALMEDIA_TWITTER	LINK			isEdited,isNewsHost			[{"display_url":"afr.com/chanticleer/tr…","expanded_url":"https://www.afr.com/chanticleer/treasurys-six-step-plan-wont-stop-chinese-burn-20201130-p56j3a?utm_medium=social&utm_campaign=nc&utm_source=Twitter#Echobox=1606695930","url":"https://t.co/EFCPjwAZpV"}]		0	0			0	0			SEARCH / / Risky Drinking	0	0	0	0	0	0	0	0	0	0	0	0	0	1976000000	0	3437	0	0
2020-12-11 15:17:46	2020-12-11 15:17:18	2020-12-11 15:19:21		Yeah 2am games when I’m pissed up jheeze, no ones safe from the toxicity		Yeah 2am games when I’m pissed up jheeze, no ones safe from the toxicity	http://twitter.com/	http://twitter.com/	en	0	100	0	-5	SOCIALMEDIA,SOCIALMEDIA_TWITTER	TEXT			isNewsHost			[{"display_url":"twitter.com/rxstyyau/statu…","expanded_url":"https://twitter.com/rxstyyau/status/1337241943361785859","url":"https://t.co/KaEy8gGp9T"}]		0	0			0	0			SEARCH / / Risky Drinking	0	0	0	0	0	0	0	0	0	0	0	0	0	1976000000	0	10	0	0
2020-10-18 18:18:28	2020-10-18 18:17:57	2020-10-18 18:18:57		yeah that really just pissed me off.... 😐😭		yeah that really just pissed me off.... 😐😭	http://twitter.com/	http://twitter.com/	en	0	67	0	-5	SOCIALMEDIA,SOCIALMEDIA_TWITTER	TEXT			isNewsHost,isEdited			[]		0	0			0	0			SEARCH / / Risky Drinking	0	0	0	0	0	0	0	0	0	0	0	0	0	2091000000	0	638	0	0
2020-10-24 22:18:13	2020-10-24 22:17:38	2020-10-24 22:18:28		Extremely happy that Danger didn’t win. But I’m still pretty pissed that Richmond did.		Extremely happy that Danger didn’t win. But I’m still pretty pissed that Richmond did.	http://twitter.com/	http://twitter.com/	en	0	100	0	0	SOCIALMEDIA,SOCIALMEDIA_TWITTER	TEXT			isEdited,isNewsHost			[]		0	0			0	0			SEARCH / / Risky Drinking	0	0	0	0	0	0	0	0	0	0	0	0	0	2091000000	0	311	0	0
2020-11-10 19:47:45	2020-11-10 19:47:11	2020-11-10 19:47:52		@LukeParisot Yeah that I understand. It's pissed me off as well. The Treloar thing, I was trying to figure out		@LukeParisot Yeah that I understand. It's pissed me off as well. The Treloar thing, I was trying to figure out	http://twitter.com/	http://twitter.com/	en	0	100	0	-5	SOCIALMEDIA,SOCIALMEDIA_TWITTER	TEXT			isComment,isEdited,isNewsHost,isTwitterReply			[]		0	0			0	0			SEARCH / / Risky Drinking	0	0	0	0	0	0	0	0	0	0	0	0	0	1976000000	0	1462	0	0
2020-11-16 11:55:51	2020-11-16 11:55:17	2020-11-16 11:56:57		@KleeMug Ain't people with veins showing on their arms and hands mainly pissed off		@KleeMug Ain't people with veins showing on their arms and hands mainly pissed off	http://twitter.com/	http://twitter.com/	en	0	100	0	-5	SOCIALMEDIA,SOCIALMEDIA_TWITTER	TEXT			isComment,isEdited,isNewsHost,isTwitterReply			[]		0	0			0	0			SEARCH / / Risky Drinking	0	0	0	0	0	0	0	0	0	0	0	0	0	1976000000	0	24	0	0
2020-11-02 23:44:15	2020-11-02 23:43:24	2020-11-02 23:46:17		@hendofnt I am, and I’m pissed		@hendofnt I am, and I’m pissed	http://twitter.com/	http://twitter.com/	en	0	67	0	-5	SOCIALMEDIA,SOCIALMEDIA_TWITTER	TEXT			isComment,isEdited,isNewsHost,isTwitterReply			[]		0	0			0	0			SEARCH / / Risky Drinking	0	0	0	0	0	0	0	0	0	0	0	0	0	2091000000	0	317	0	0
2020-10-15 22:42:28	2020-10-15 22:27:03	2020-10-15 22:42:57		@EmmetDaly @PaddyOReilly4 Ya can’t blame the county board for how people act after a game. It’s like people want to close the off license because if house parties. It’s the people who go to house parties and get pissed after the finals who are to blame		@EmmetDaly @PaddyOReilly4 Ya can’t blame the county board for how people act after a game. It’s like people want to close the off license because if house parties. It’s the people who go to house parties and get pissed after the finals who are to blame	http://twitter.com/	http://twitter.com/	en	0	100	0	-5	SOCIALMEDIA,SOCIALMEDIA_TWITTER	TEXT			isComment,isTwitterReply,isNewsHost,isEdited			[]		0	0			0	0			SEARCH / / Risky Drinking	0	0	0	0	0	0	0	0	0	0	0	0	0	2091000000	0	403	0	0
2020-11-29 15:45:34	2020-11-29 15:45:17	2020-11-29 15:47:05		#Cheers!!! pic.twitter.com/t7SpmVmqFi		#Cheers!!! https://t.co/t7SpmVmqFi	http://twitter.com/	http://twitter.com/	en	0	0	0	0	SOCIALMEDIA,SOCIALMEDIA_TWITTER	IMAGE			containsImage,hasImage,isEdited,isNewsHost			[{"display_url":"pic.twitter.com/t7SpmVmqFi","expanded_url":"https://twitter.com/Brent_au/status/1332908468152406016/photo/1","url":"https://t.co/t7SpmVmqFi"}]	http://pbs.twimg.com/media/En9xLqAUwAY1DSR.jpg	0	0			0	0			SEARCH / / Risky Drinking	0	0	0	0	0	0	0	0	0	0	0	0	0	1976000000	0	487	0	0
2020-10-09 16:29:44	2020-10-09 16:29:12	2020-10-09 16:29:47		I can understand Mikakos being pissed off, no one else has resigned in this 1 in 100 year event,Morrison Colbeck NSW ministers have all made mistakes with policy on the run		I can understand Mikakos being pissed off, no one else has resigned in this 1 in 100 year event,Morrison Colbeck NSW ministers have all made mistakes with policy on the run	http://twitter.com/	http://twitter.com/	en	0	100	0	-5	SOCIALMEDIA,SOCIALMEDIA_TWITTER	TEXT			isNewsHost,isEdited			[]		0	0			0	0			SEARCH / / Risky Drinking	0	0	0	0	0	0	0	0	0	0	0	0	0	2091000000	0	0	0	0
2020-11-09 21:09:10	2020-11-09 21:06:34	2020-11-09 21:09:30		Fukn pissed now that UWA thought it was ok to hire Porter as a lecturer for criminal law. He taught fucking sexual assault laws! 🤮🤮🤮🤮 #4corners		Fukn pissed now that UWA thought it was ok to hire Porter as a lecturer for criminal law. He taught fucking sexual assault laws! 🤮🤮🤮🤮 #4corners	http://twitter.com/	http://twitter.com/	en	0	100	0	-5	SOCIALMEDIA,SOCIALMEDIA_TWITTER	TEXT			isEdited,isNewsHost			[]		0	0			0	0			SEARCH / / Risky Drinking	0	0	1	0	0	0	0	0	0	0	0	0	0	1976000000	0	600	0	0
2020-11-24 09:45:30	2020-11-24 09:45:01	2020-11-24 09:46:55		@fairy_godslut As an adult I was quite pissed off we never learned much about the frontier wars... considering Bathurst was the first inland settlement in the country and the wars there were INTENSE		@fairy_godslut As an adult I was quite pissed off we never learned much about the frontier wars... considering Bathurst was the first inland settlement in the country and the wars there were INTENSE	http://twitter.com/	http://twitter.com/	en	0	100	0	-5	SOCIALMEDIA,SOCIALMEDIA_TWITTER	TEXT			isComment,isEdited,isNewsHost,isTwitterReply			[]		0	0			0	0			SEARCH / / Risky Drinking	0	0	0	0	0	0	0	0	0	0	0	0	0	1976000000	0	127	0	0
2020-12-05 12:49:50	2020-12-05 12:49:16	2020-12-05 12:51:00		@stofsk @ConnorCJolley That is how our whole media cycle operates. Clear out trash on Friday arvo, majority get pissed every weekend and forget, then the Australian sets a fresh agenda on Monday. Rinse & repeat.		@stofsk @ConnorCJolley That is how our whole media cycle operates. Clear out trash on Friday arvo, majority get pissed every weekend and forget, then the Australian sets a fresh agenda on Monday. Rinse & repeat.	http://twitter.com/	http://twitter.com/	en	0	100	0	-5	SOCIALMEDIA,SOCIALMEDIA_TWITTER	TEXT			isComment,isEdited,isNewsHost,isTwitterReply			[]		0	0			0	0			SEARCH / / Risky Drinking	0	0	0	0	0	0	0	0	0	0	0	0	0	1976000000	0	658	0	0
2020-10-24 23:01:16	2020-10-24 23:00:49	2020-10-24 23:02:41		@PCribbett Jeremy Bentham was very pissed off with the First Fleet It deposited convicts in Australia when they should have been delivered to Jeremies penitentiaries for optimal punishment = to their crime Then it turned out that just giving the poor mugs a break worked better anyway!		@PCribbett Jeremy Bentham was very pissed off with the First Fleet It deposited convicts in Australia when they should have been delivered to Jeremies penitentiaries for optimal punishment = to their crime Then it turned out that just giving the poor mugs a break worked better anyway!	http://twitter.com/	http://twitter.com/	en	0	100	0	-5	SOCIALMEDIA,SOCIALMEDIA_TWITTER	TEXT			isComment,isEdited,isNewsHost,isTwitterReply			[]		0	0			0	0			SEARCH / / Risky Drinking	0	0	0	0	0	0	0	0	0	0	0	0	0	2091000000	0	7104	0	0
2020-10-10 22:20:54	2020-10-10 22:20:16	2020-10-10 22:21:15		@DamianRutledge Fair call In hindsight couldn't get over the big long haul flight, 2 days less rest and they were fired up. I wouldn't bake them but I would be as pissed as Simpson was last week		@DamianRutledge Fair call In hindsight couldn't get over the big long haul flight, 2 days less rest and they were fired up. I wouldn't bake them but I would be as pissed as Simpson was last week	http://twitter.com/	http://twitter.com/	en	0	100	0	-5	SOCIALMEDIA,SOCIALMEDIA_TWITTER	TEXT			isComment,isTwitterReply,isNewsHost,isEdited			[]		0	0			0	0			SEARCH / / Risky Drinking	0	0	0	0	0	0	0	0	0	0	0	0	0	2091000000	0	1179	0	0
2020-12-09 18:04:45	2020-12-09 18:04:22	2020-12-09 18:06:08		@IsadoraBright no just severely pissed off at Australians complaining about the new flights into Melbourne ... especially ...		@IsadoraBright no just severely pissed off at Australians complaining about the new flights into Melbourne ... especially ...	http://twitter.com/	http://twitter.com/	en	0	100	0	-5	SOCIALMEDIA,SOCIALMEDIA_TWITTER	TEXT			isComment,isTwitterReply,isNewsHost			[]		0	0			0	0			SEARCH / / Risky Drinking	0	0	0	0	0	0	0	0	0	0	0	0	0	1976000000	0	48789	0	0
2020-12-06 23:47:12	2020-12-06 23:46:47	2020-12-06 23:48:44		@realDonaldTrump isn't annoyed that he lost the #USElection he's pissed off that his cheating didn't work this time like it did in 2016 #RemoveTrumpNow		@realDonaldTrump isn't annoyed that he lost the #USElection he's pissed off that his cheating didn't work this time like it did in 2016 #RemoveTrumpNow	http://twitter.com/	http://twitter.com/	en	0	100	0	-5	SOCIALMEDIA,SOCIALMEDIA_TWITTER	TEXT			isEdited,isNewsHost			[{"display_url":"twitter.com/PalmerReport/s…","expanded_url":"https://twitter.com/PalmerReport/status/1335426384714403840","url":"https://t.co/D6ZpOypmK9"}]		0	0			0	0			SEARCH / / Risky Drinking	0	0	0	0	0	0	0	0	0	0	0	0	0	1976000000	0	683	0	0
2020-10-24 22:51:06	2020-10-24 22:50:38	2020-10-24 22:51:56		@cammypeterson Just general Cammy pissed levels then.		@cammypeterson Just general Cammy pissed levels then.	http://twitter.com/	http://twitter.com/	en	0	100	0	-5	SOCIALMEDIA,SOCIALMEDIA_TWITTER	TEXT			isComment,isEdited,isNewsHost,isTwitterReply,isVerifiedAuthor,isVerifiedSource			[]		0	0			0	0			SEARCH / / Risky Drinking	0	0	0	0	0	0	0	0	0	0	0	0	0	2091000000	0	5134	0	0
2020-10-22 20:35:32	2020-10-22 20:34:54	2020-10-22 20:36:51		Pissed out my head down #StKilda 😂😂😂 pic.twitter.com/luWqFCMcXG		Pissed out my head down #StKilda 😂😂😂 https://t.co/luWqFCMcXG	http://twitter.com/	http://twitter.com/	en	0	0	0	5	SOCIALMEDIA,SOCIALMEDIA_TWITTER	VIDEO			containsVideo,hasImage,isEdited,isNewsHost			[{"display_url":"pic.twitter.com/luWqFCMcXG","expanded_url":"https://twitter.com/Hart9x/status/1319210611167907840/video/1","url":"https://t.co/luWqFCMcXG"}]	http://pbs.twimg.com/ext_tw_video_thumb/1319210566997532673/pu/img/4vT-9ChL0QuB09ma.jpg	0	0		https://video.twimg.com/ext_tw_video/1319210566997532673/pu/vid/320x604/0sV9NhH1IT2qX9tZ.mp4?tag=10	0	0			SEARCH / / Risky Drinking	0	0	0	0	0	0	0	0	0	0	0	0	0	2091000000	0	2596	0	0
2020-11-12 23:16:01	2020-11-12 23:15:29	2020-11-12 23:16:16		@Cellman454 @AnimaIWorIds Pissed off		@Cellman454 @AnimaIWorIds Pissed off	http://twitter.com/	http://twitter.com/	en	0	50	0	-5	SOCIALMEDIA,SOCIALMEDIA_TWITTER	TEXT			isComment,isEdited,isNewsHost,isTwitterReply			[]		0	0			0	0			SEARCH / / Risky Drinking	0	0	0	0	0	0	0	0	0	0	0	0	0	1976000000	0	156	0	0
2020-10-14 11:36:07	2020-10-14 11:35:33	2020-10-14 11:36:26		@catedempsey Feels like Dems, who are rightly pissed off at the GOP hypocrisy of diligently blocking Obama’s judicial appointments, would rather try to play the same game than take the moral high ground, do their job, and make a point about being above partisan bullshit. Oh well.🤷‍♂️		@catedempsey Feels like Dems, who are rightly pissed off at the GOP hypocrisy of diligently blocking Obama’s judicial appointments, would rather try to play the same game than take the moral high ground, do their job, and make a point about being above partisan bullshit. Oh well.🤷‍♂️	http://twitter.com/	http://twitter.com/	en	0	100	0	-5	SOCIALMEDIA,SOCIALMEDIA_TWITTER	TEXT			isComment,isTwitterReply,isNewsHost,isEdited			[]		0	0			0	0			SEARCH / / Risky Drinking	0	0	0	0	0	0	0	0	0	0	0	0	0	2091000000	0	1832	0	0
2020-12-02 22:09:38	2020-12-02 22:09:16	2020-12-02 22:11:15		@carlyfindlay I was a light weight before the lockdown... now I'm absolutely pissed off my face after two drinks with a meal!!! Melbourne: the city of cheap drunks.		@carlyfindlay I was a light weight before the lockdown... now I'm absolutely pissed off my face after two drinks with a meal!!! Melbourne: the city of cheap drunks.	http://twitter.com/	http://twitter.com/	en	0	100	0	-5	SOCIALMEDIA,SOCIALMEDIA_TWITTER	TEXT			isComment,isNewsHost,isTwitterReply			[]		0	0			0	0			SEARCH / / Risky Drinking	0	0	0	0	0	0	0	0	0	0	0	0	0	1976000000	0	610	0	0
2020-11-30 18:26:28	2020-11-30 18:25:48	2020-11-30 18:28:38		never in our history has a Pm pissed on his own boots so often.		never in our history has a Pm pissed on his own boots so often.	http://twitter.com/	http://twitter.com/	en	0	100	0	-5	SOCIALMEDIA,SOCIALMEDIA_TWITTER	TEXT	http://twitter.com/TonyDal49796178/status/1333310961835417602		isNewsHost			[{"display_url":"twitter.com/EddyJokovich/s…","expanded_url":"https://twitter.com/EddyJokovich/status/1333269476263923715","url":"https://t.co/txrYzr42V6"}]		0	0			0	0			SEARCH / / Risky Drinking	0	0	0	0	0	0	0	0	0	0	0	0	0	1976000000	0	388	0	0
2020-12-08 00:09:48	2020-12-08 00:09:00	2020-12-08 00:11:28		i’m too pissed off now 😡 gonna cool down.. then tweet some more i’ll be back later peeps ✌🏻		i’m too pissed off now 😡 gonna cool down.. then tweet some more i’ll be back later peeps ✌🏻	http://twitter.com/	http://twitter.com/	en	0	100	0	0	SOCIALMEDIA,SOCIALMEDIA_TWITTER	TEXT			isNewsHost			[]		0	0			0	0			SEARCH / / Risky Drinking	0	0	0	0	0	0	0	0	0	0	0	0	0	1976000000	0	4384	0	0
2020-10-12 13:11:03	2020-10-12 13:10:24	2020-10-12 13:11:24		@crumpetscalling Totally relate ! What are you pissed off about ? I'm grinding my teeth I just noticed.😱		@crumpetscalling Totally relate ! What are you pissed off about ? I'm grinding my teeth I just noticed.😱	http://twitter.com/	http://twitter.com/	en	0	100	0	0	SOCIALMEDIA,SOCIALMEDIA_TWITTER	TEXT			isQuestion,isComment,isTwitterReply,isNewsHost,isEdited			[]		0	0			0	0			SEARCH / / Risky Drinking	0	0	0	0	0	0	0	0	0	0	0	0	0	2091000000	0	109	0	0
2020-10-09 10:08:06	2020-10-09 10:07:47	2020-10-09 10:08:22		Have a great day everyone! #happiness #cheers #birthday #isobirthday pic.twitter.com/1PQfF0h8OT		Have a great day everyone! #happiness #cheers #birthday #isobirthday https://t.co/1PQfF0h8OT	http://twitter.com/	http://twitter.com/	en	0	0	0	5	SOCIALMEDIA,SOCIALMEDIA_TWITTER	IMAGE			containsImage,hasImage,isNewsHost,isEdited			[{"display_url":"pic.twitter.com/1PQfF0h8OT","expanded_url":"https://twitter.com/EddieOlek67/status/1314341753302835200/photo/1","url":"https://t.co/1PQfF0h8OT"}]	http://pbs.twimg.com/media/Ej162kdVoAAwEuC.jpg	0	0			0	0			SEARCH / / Risky Drinking	0	0	0	0	0	0	0	0	0	0	0	0	0	2091000000	0	407	0	0
2020-11-14 06:17:17	2020-11-14 06:16:47	2020-11-14 06:19:30		@TonyShnark I don’t know, but boy is Special Agent Johnson going to be pissed he wasn’t asked to be in it		@TonyShnark I don’t know, but boy is Special Agent Johnson going to be pissed he wasn’t asked to be in it	http://twitter.com/	http://twitter.com/	en	0	100	0	-5	SOCIALMEDIA,SOCIALMEDIA_TWITTER	TEXT			isComment,isEdited,isNewsHost,isTwitterReply			[]		0	0			0	0			SEARCH / / Risky Drinking	0	0	0	0	0	0	0	0	0	0	0	0	0	1976000000	0	457	0	0
2020-12-07 12:04:08	2020-12-07 12:03:33	2020-12-07 12:05:15		OMG. I just found a flea on me, in my house. Which means I’ve brought fleas back with me from yesterday’s house. I’m ready to vomit and scream at the same time. I’m REALLY PISSED OFF		OMG. I just found a flea on me, in my house. Which means I’ve brought fleas back with me from yesterday’s house. I’m ready to vomit and scream at the same time. I’m REALLY PISSED OFF	http://twitter.com/	http://twitter.com/	en	0	100	0	-5	SOCIALMEDIA,SOCIALMEDIA_TWITTER	TEXT			isNewsHost			[]		0	0			0	0			SEARCH / / Risky Drinking	0	0	0	0	0	0	0	0	0	0	0	0	0	1976000000	0	669	0	0
2020-10-09 20:55:55	2020-10-09 20:55:17	2020-10-09 20:56:00		😡😡😡😡 people are going to REALLY PISSED REAL SOON. Have fun trying to walk down the street PLUKADUK		😡😡😡😡 people are going to REALLY PISSED REAL SOON. Have fun trying to walk down the street PLUKADUK	http://twitter.com/	http://twitter.com/	en	0	100	0	-5	SOCIALMEDIA,SOCIALMEDIA_TWITTER	TEXT			isNewsHost,isEdited			[{"display_url":"twitter.com/amyjay28310367…","expanded_url":"https://twitter.com/amyjay28310367/status/1314387283060031488","url":"https://t.co/1VOxVJBa7c"}]		0	0			0	0			SEARCH / / Risky Drinking	0	0	1	0	0	0	0	0	0	0	0	0	0	2091000000	0	915	0	0
2020-10-12 09:48:57	2020-10-12 09:48:22	2020-10-12 09:49:14		while Parimiknie wears popular short legs, and twelve hows to mix a tipsy wake, did ye hear, colt Cooney?		while Parimiknie wears popular short legs, and twelve hows to mix a tipsy wake, did ye hear, colt Cooney?	http://twitter.com/	http://twitter.com/	en	0	100	0	0	SOCIALMEDIA,SOCIALMEDIA_TWITTER	TEXT			isQuestion,isNewsHost,isEdited			[]		0	0			0	0			SEARCH / / Risky Drinking	0	0	0	0	0	0	0	0	0	0	0	0	0	2091000000	0	6641	0	0
2020-11-06 20:32:49	2020-11-06 20:32:22	2020-11-06 20:33:12		@annieka77 I am so pissed. The deep state among Republicans runs deeper then I knew. Bastards and bitches.		@annieka77 I am so pissed. The deep state among Republicans runs deeper then I knew. Bastards and bitches.	http://twitter.com/	http://twitter.com/	en	0	100	0	-5	SOCIALMEDIA,SOCIALMEDIA_TWITTER	TEXT			isComment,isEdited,isNewsHost,isTwitterReply			[]		0	0			0	0			SEARCH / / Risky Drinking	0	0	0	0	0	0	0	0	0	0	0	0	0	1976000000	0	528	0	0
2020-10-24 14:13:06	2020-10-24 14:12:31	2020-10-24 14:14:33		@mariasofi @Joe_Hildebrand @newscomauHQ Poor infection control, lack of training, poor planning and organisation. Take your pick. People can support the lockdown AND be pissed about why we need to.		@mariasofi @Joe_Hildebrand @newscomauHQ Poor infection control, lack of training, poor planning and organisation. Take your pick. People can support the lockdown AND be pissed about why we need to.	http://twitter.com/	http://twitter.com/	en	0	100	0	-5	SOCIALMEDIA,SOCIALMEDIA_TWITTER	TEXT			isComment,isEdited,isNewsHost,isTwitterReply			[]		0	0			0	0			SEARCH / / Risky Drinking	0	0	0	0	0	0	0	0	0	0	0	0	0	2091000000	0	44	0	0
2020-12-10 20:23:01	2020-12-10 20:22:38	2020-12-10 20:24:07		@Fotografier @Bulldogstragic The Dunkley family is pissed off with the Bombers they have zero chance now		@Fotografier @Bulldogstragic The Dunkley family is pissed off with the Bombers they have zero chance now	http://twitter.com/	http://twitter.com/	en	0	100	0	-5	SOCIALMEDIA,SOCIALMEDIA_TWITTER	TEXT			isComment,isTwitterReply,isNewsHost			[]		0	0			0	0			SEARCH / / Risky Drinking	0	0	0	0	0	0	0	0	0	0	0	0	0	1976000000	0	72	0	0
2020-12-08 19:38:18	2020-12-08 19:37:39	2020-12-08 19:40:02		i'm so pissed off 🤣🤣		i'm so pissed off 🤣🤣	http://twitter.com/	http://twitter.com/	en	0	75	0	-5	SOCIALMEDIA,SOCIALMEDIA_TWITTER	TEXT			isNewsHost			[]		0	0			0	0			SEARCH / / Risky Drinking	0	0	0	0	0	0	0	0	0	0	0	0	0	1976000000	0	373	0	0
2020-10-09 08:08:18	2020-10-09 08:07:56	2020-10-09 08:08:32		@west_ham_fazz @ThomasMcDowall9 @1116sen Haha wow .. you well and truly have your head in the sand if you’re going to talk up either player. Im actually speechless! I literally sent this to two of my good mates who bleed navy and both pissed themselves with disbelief 😂		@west_ham_fazz @ThomasMcDowall9 @1116sen Haha wow .. you well and truly have your head in the sand if you’re going to talk up either player. Im actually speechless! I literally sent this to two of my good mates who bleed navy and both pissed themselves with disbelief 😂	http://twitter.com/	http://twitter.com/	en	0	100	0	5	SOCIALMEDIA,SOCIALMEDIA_TWITTER	TEXT			isComment,isTwitterReply,isNewsHost,isEdited			[]		0	0			0	0			SEARCH / / Risky Drinking	0	0	0	0	0	0	0	0	0	0	0	0	0	2091000000	0	174	0	0
2020-10-29 19:03:40	2020-10-29 19:03:19	2020-10-29 19:04:11		@Gundy38940340 I'm legless drunk		@Gundy38940340 I'm legless drunk	http://twitter.com/	http://twitter.com/	en	0	100	0	5	SOCIALMEDIA,SOCIALMEDIA_TWITTER	TEXT			isComment,isEdited,isNewsHost,isTwitterReply			[]		0	0			0	0			SEARCH / / Risky Drinking	0	0	0	0	0	0	0	0	0	0	0	0	0	2091000000	0	4653	0	0
2020-10-11 21:10:03	2020-10-11 21:09:19	2020-10-11 21:12:05		@nallac56 @vogrady2132 @PhilCygnus @Gay_Alcorn @MargaretSimons My wife and adult daughter's still read the paper but I am pissed off with it. My sook tonight on Twitter!		@nallac56 @vogrady2132 @PhilCygnus @Gay_Alcorn @MargaretSimons My wife and adult daughter's still read the paper but I am pissed off with it. My sook tonight on Twitter!	http://twitter.com/	http://twitter.com/	en	0	100	0	-5	SOCIALMEDIA,SOCIALMEDIA_TWITTER	TEXT			isComment,isTwitterReply,isNewsHost,isEdited			[]		0	0			0	0			SEARCH / / Risky Drinking	0	0	1	0	0	0	0	0	0	0	0	0	0	2091000000	0	131	0	0
2020-11-05 12:22:25	2020-11-05 12:21:47	2020-11-05 12:24:22		@ConnorDickie2 @MarkECulbreth @chef_bagel They'll be very pissed off if Pennsylvania or Georgia suddenly delivers up a surprise.		@ConnorDickie2 @MarkECulbreth @chef_bagel They'll be very pissed off if Pennsylvania or Georgia suddenly delivers up a surprise.	http://twitter.com/	http://twitter.com/	en	0	100	0	-5	SOCIALMEDIA,SOCIALMEDIA_TWITTER	TEXT			isComment,isEdited,isNewsHost,isTwitterReply			[]		0	0			0	0			SEARCH / / Risky Drinking	0	0	0	0	0	0	0	0	0	0	0	0	0	1976000000	0	4122	0	0
2020-10-15 23:40:37	2020-10-15 23:34:27	2020-10-15 23:40:47		Happy hour is coming I say get ready because it will fill up quickly!		Happy hour is coming I say get ready because it will fill up quickly!	http://twitter.com/	http://twitter.com/	en	0	100	0	5	SOCIALMEDIA,SOCIALMEDIA_TWITTER	TEXT			isNewsHost,isEdited			[{"display_url":"twitter.com/phnxdao/status…","expanded_url":"https://twitter.com/phnxdao/status/1316708728532500481","url":"https://t.co/QTyqUUT6KA"}]		0	0			0	0			SEARCH / / Risky Drinking	0	0	0	0	0	0	0	0	0	0	0	0	0	2091000000	0	458	0	0
2020-10-31 18:34:20	2020-10-31 18:33:35	2020-10-31 18:34:20		fucking pissed off		fucking pissed off	http://twitter.com/	http://twitter.com/	en	0	100	0	-5	SOCIALMEDIA,SOCIALMEDIA_TWITTER	TEXT			isEdited,isNewsHost			[]		0	0			0	0			SEARCH / / Risky Drinking	0	0	0	0	0	0	0	0	0	0	0	0	0	2091000000	0	212	0	0
2020-11-10 21:53:37	2020-11-10 21:52:46	2020-11-10 21:53:38		@AlanBaxter How do you write a review for a book that is so fabulous, but one part of the story arc pissed you off so much you threw it across the room in anger and have never finished it..even tho you want to..it still makes your blood boil. Damn great writing?		@AlanBaxter How do you write a review for a book that is so fabulous, but one part of the story arc pissed you off so much you threw it across the room in anger and have never finished it..even tho you want to..it still makes your blood boil. Damn great writing?	http://twitter.com/	http://twitter.com/	en	0	100	0	5	SOCIALMEDIA,SOCIALMEDIA_TWITTER	TEXT			isComment,isEdited,isNewsHost,isQuestion,isTwitterReply			[]		0	0			0	0			SEARCH / / Risky Drinking	0	0	0	0	0	0	0	0	0	0	0	0	0	1976000000	0	360	0	0
2020-12-08 20:21:53	2020-12-08 20:21:31	2020-12-08 20:23:51		@jasminericegirl they're just pissed they aren't getting exactly what they want. Pretty cunt move		@jasminericegirl they're just pissed they aren't getting exactly what they want. Pretty cunt move	http://twitter.com/	http://twitter.com/	en	15	100	0	-5	SOCIALMEDIA,SOCIALMEDIA_TWITTER	TEXT			isComment,isTwitterReply,isNewsHost			[]		0	0			0	0			SEARCH / / Risky Drinking	0	0	0	0	0	0	0	0	0	0	0	0	0	1976000000	0	14	0	0
2020-10-29 22:25:26	2020-10-29 22:24:29	2020-10-29 22:25:52		@Utopiana Yeah, this kind of myopia has always pissed me off, especially when said types can readily talk about the different ways 'Australian' culture has changed in such a short historical period.		@Utopiana Yeah, this kind of myopia has always pissed me off, especially when said types can readily talk about the different ways 'Australian' culture has changed in such a short historical period.	http://twitter.com/	http://twitter.com/	en	0	100	0	-5	SOCIALMEDIA,SOCIALMEDIA_TWITTER	TEXT			isComment,isEdited,isNewsHost,isTwitterReply			[]		0	0			0	0			SEARCH / / Risky Drinking	0	0	0	0	0	0	0	0	0	0	0	0	0	2091000000	0	56	0	0
2020-10-10 17:32:54	2020-10-10 17:32:18	2020-10-10 17:32:56		@thunderingray i’m so pissed tf 😭		@thunderingray i’m so pissed tf 😭	http://twitter.com/	http://twitter.com/	en	0	50	0	-5	SOCIALMEDIA,SOCIALMEDIA_TWITTER	TEXT			isComment,isTwitterReply,isNewsHost,isEdited			[]		0	0			0	0			SEARCH / / Risky Drinking	0	0	0	0	0	0	0	0	0	0	0	0	0	2091000000	0	323	0	0
2020-10-14 18:02:32	2020-10-14 18:01:51	2020-10-14 18:04:23		Shepparton. If you’re pissed off about the truck driver clown spreading covid. I don’t blame you🤬		Shepparton. If you’re pissed off about the truck driver clown spreading covid. I don’t blame you🤬	http://twitter.com/	http://twitter.com/	en	0	100	0	-5	SOCIALMEDIA,SOCIALMEDIA_TWITTER	TEXT			isNewsHost,isEdited			[]		0	0			0	0			SEARCH / / Risky Drinking	0	0	0	0	0	0	0	0	0	0	0	0	0	2091000000	0	490	0	0
2020-10-09 22:25:27	2020-10-09 22:24:54	2020-10-09 22:25:36		@neil_saints Agree 100%. Plus he will be big enough to milk free kicks. I get pissed off that King doesn’t get frees essentially because he is not physically strong yet. A free is a free. He’s playing the role already in his 1st year that Lynch played 3 years into his career		@neil_saints Agree 100%. Plus he will be big enough to milk free kicks. I get pissed off that King doesn’t get frees essentially because he is not physically strong yet. A free is a free. He’s playing the role already in his 1st year that Lynch played 3 years into his career	http://twitter.com/	http://twitter.com/	en	0	100	0	0	SOCIALMEDIA,SOCIALMEDIA_TWITTER	TEXT			isComment,isTwitterReply,isNewsHost,isEdited			[]		0	0			0	0			SEARCH / / Risky Drinking	0	0	0	0	0	0	0	0	0	0	0	0	0	2091000000	0	93	0	0
2020-11-05 21:07:33	2020-11-05 21:07:09	2020-11-05 21:07:36		@jamesgorman I accept this responsibility with a heavy and tipsy heart.		@jamesgorman I accept this responsibility with a heavy and tipsy heart.	http://twitter.com/	http://twitter.com/	en	0	100	0	5	SOCIALMEDIA,SOCIALMEDIA_TWITTER	TEXT			isComment,isEdited,isNewsHost,isTwitterReply			[]		0	0			0	0			SEARCH / / Risky Drinking	0	0	0	0	0	0	0	0	0	0	0	0	0	1976000000	0	3637	0	0
2020-10-11 18:59:15	2020-10-11 18:58:27	2020-10-11 19:00:47		@EliasManne1 Still pissed off about the pies??		@EliasManne1 Still pissed off about the pies??	http://twitter.com/	http://twitter.com/	en	0	50	0	-5	SOCIALMEDIA,SOCIALMEDIA_TWITTER	TEXT			isQuestion,isComment,isTwitterReply,isNewsHost,isEdited			[]		0	0			0	0			SEARCH / / Risky Drinking	0	0	0	0	0	0	0	0	0	0	0	0	0	2091000000	0	9	0	0
2020-10-07 14:11:13	2020-10-07 14:10:39	2020-10-07 14:11:14		Watching last nights block again and I have to say I’m over double standards. Tam and jimmy went furniture shopping, Keith always complains when 2 ppl are off site. But he loves them so no complaints. Had it been Harry and tash, we would have had pissed phone calls #TheBlockAU		Watching last nights block again and I have to say I’m over double standards. Tam and jimmy went furniture shopping, Keith always complains when 2 ppl are off site. But he loves them so no complaints. Had it been Harry and tash, we would have had pissed phone calls #TheBlockAU	http://twitter.com/	http://twitter.com/	en	0	100	0	0	SOCIALMEDIA,SOCIALMEDIA_TWITTER	TEXT			isNewsHost,isEdited			[]		0	0			0	0			SEARCH / / Risky Drinking	0	0	0	0	0	0	0	0	0	0	0	0	0	2091000000	0	849	0	0
2020-10-22 00:05:58	2020-10-22 00:05:02	2020-10-22 00:06:03		@Queencatdog @Jenzlinger MAYBE NOT THAT ONE! They don't need to know how much I swore NotLikeThis I mean err, it was to get the ghost pissed at us, and totally not because I'm easily scared.		@Queencatdog @Jenzlinger MAYBE NOT THAT ONE! They don't need to know how much I swore NotLikeThis I mean err, it was to get the ghost pissed at us, and totally not because I'm easily scared.	http://twitter.com/	http://twitter.com/	en	0	100	0	-5	SOCIALMEDIA,SOCIALMEDIA_TWITTER	TEXT			isComment,isEdited,isNewsHost,isTwitterReply			[]		0	0			0	0			SEARCH / / Risky Drinking	0	0	0	0	0	0	0	0	0	0	0	0	0	2091000000	0	180	0	0
2020-10-10 16:59:43	2020-10-10 16:59:11	2020-10-10 16:59:53		@_Z_D21_ Ahh Ned Kelly, the man and his gang who pissed off the monarchy that much the reward for them in today’s money would be equivalent to $1.8million...		@_Z_D21_ Ahh Ned Kelly, the man and his gang who pissed off the monarchy that much the reward for them in today’s money would be equivalent to $1.8million...	http://twitter.com/	http://twitter.com/	en	0	100	0	-5	SOCIALMEDIA,SOCIALMEDIA_TWITTER	TEXT			isComment,isTwitterReply,isNewsHost,isEdited			[]		0	0			0	0			SEARCH / / Risky Drinking	0	0	0	0	0	0	0	0	0	0	0	0	0	2091000000	0	192	0	0
2020-11-05 13:43:01	2020-11-05 13:42:19	2020-11-05 13:43:23		@BecWrong Fk it I'm looking up cat and mink biology. Im tipsy, but imma do it. 🧐		@BecWrong Fk it I'm looking up cat and mink biology. Im tipsy, but imma do it. 🧐	http://twitter.com/	http://twitter.com/	en	0	100	0	0	SOCIALMEDIA,SOCIALMEDIA_TWITTER	TEXT			isComment,isEdited,isNewsHost,isTwitterReply			[]		0	0			0	0			SEARCH / / Risky Drinking	0	0	0	0	0	0	0	0	0	0	0	0	0	1976000000	0	285	0	0
2020-11-07 21:04:38	2020-11-07 21:03:59	2020-11-07 21:04:43		I’m tipsy and feeling frisky. What would you do with me?		I’m tipsy and feeling frisky. What would you do with me?	http://twitter.com/	http://twitter.com/	en	0	100	0	0	SOCIALMEDIA,SOCIALMEDIA_TWITTER	TEXT			isEdited,isNewsHost,isQuestion			[]		0	0			0	0			SEARCH / / Risky Drinking	0	0	0	0	0	0	0	0	0	0	0	0	0	1976000000	0	1514	0	0
2020-10-27 13:39:16	2020-10-27 13:38:35	2020-10-27 13:39:30		Still pissed that they didn’t bring back Written in my face when they brought back this gimmick. It was such an awesome theme song, makes me happy that so many miss it like I do. #WWERAW		Still pissed that they didn’t bring back Written in my face when they brought back this gimmick. It was such an awesome theme song, makes me happy that so many miss it like I do. #WWERAW	http://twitter.com/	http://twitter.com/	en	0	100	0	5	SOCIALMEDIA,SOCIALMEDIA_TWITTER	TEXT			isEdited,isNewsHost			[]		0	0			0	0			SEARCH / / Risky Drinking	0	0	0	0	0	0	0	0	0	0	0	0	0	2091000000	0	2108	0	0
2020-12-14 23:52:26	2020-12-14 23:51:48	2020-12-14 23:53:41		@PatsKarvelas The only time I remember being pissed off with you, was during lockdown when you said Victorians were envious of those in NSW. Sure speak for yourself, not all Victorians. In life we don’t agree with people 100% of the time, and that’s ok.		@PatsKarvelas The only time I remember being pissed off with you, was during lockdown when you said Victorians were envious of those in NSW. Sure speak for yourself, not all Victorians. In life we don’t agree with people 100% of the time, and that’s ok.	http://twitter.com/	http://twitter.com/	en	0	100	0	0	SOCIALMEDIA,SOCIALMEDIA_TWITTER	TEXT			isComment,isNewsHost,isTwitterReply			[]		0	0			0	0			SEARCH / / Risky Drinking	0	0	0	0	0	0	0	0	0	0	0	0	0	1976000000	0	1512	0	0
2020-11-13 17:52:46	2020-11-13 17:52:08	2020-11-13 17:53:44		Great finish to the day @CupJericho Waler Ale @3ybRacing @Racing @JaseRicho @MuelBoy #Cheers pic.twitter.com/znnfb5aolg		Great finish to the day @CupJericho Waler Ale @3ybRacing @Racing @JaseRicho @MuelBoy #Cheers https://t.co/znnfb5aolg	http://twitter.com/	http://twitter.com/	en	0	19	0	5	SOCIALMEDIA,SOCIALMEDIA_TWITTER	IMAGE			containsImage,hasImage,isEdited,isNewsHost			[{"display_url":"pic.twitter.com/znnfb5aolg","expanded_url":"https://twitter.com/eyesgk/status/1327142185326817281/photo/1","url":"https://t.co/znnfb5aolg"}]	http://pbs.twimg.com/media/Emr0xZ0XYAUST-1.jpg	0	0			0	0			SEARCH / / Risky Drinking	0	0	0	0	0	0	0	0	0	0	0	0	0	1976000000	0	927	0	0
2020-11-07 06:02:17	2020-11-07 06:00:46	2020-11-07 06:02:41		@RockSta10118815 @RobbieTheDonkey @AlanKohler No... bonuses would have been. I’d be pissed if I was paid a bonus in the form of a watch. Who wears watches these days.		@RockSta10118815 @RobbieTheDonkey @AlanKohler No... bonuses would have been. I’d be pissed if I was paid a bonus in the form of a watch. Who wears watches these days.	http://twitter.com/	http://twitter.com/	en	0	100	0	-5	SOCIALMEDIA,SOCIALMEDIA_TWITTER	TEXT			isComment,isEdited,isNewsHost,isTwitterReply			[]		0	0			0	0			SEARCH / / Risky Drinking	0	0	0	0	0	0	0	0	0	0	0	0	0	1976000000	0	346	0	0
2020-10-05 22:20:15	2020-10-05 22:19:41	2020-10-05 22:20:31		@mmmjasmine_ Exactly. Actually think he gets paid for this shit. Stirs it to get attention. I’m even more pissed than before the game. Keep doubting us every week and see what happens. Fuels us. Can’t wait for Saturday.		@mmmjasmine_ Exactly. Actually think he gets paid for this shit. Stirs it to get attention. I’m even more pissed than before the game. Keep doubting us every week and see what happens. Fuels us. Can’t wait for Saturday.	http://twitter.com/	http://twitter.com/	en	0	100	0	5	SOCIALMEDIA,SOCIALMEDIA_TWITTER	TEXT			isComment,isTwitterReply,isNewsHost,isEdited			[]		0	0			0	0			SEARCH / / Risky Drinking	0	0	0	0	0	0	0	0	0	0	0	0	0	2091000000	0	461	0	0
2020-10-31 10:34:15	2020-10-31 10:24:34	2020-10-31 10:34:34		@DummlichTV @derekspalla @EliteDangerous @AlienIsolation Haha, well I nearly shit myself when I saw the Aliens acid goop coming from the ceiling vent where I HAD to go through all the while I had pissed off the homicidal working Joe's lol		@DummlichTV @derekspalla @EliteDangerous @AlienIsolation Haha, well I nearly shit myself when I saw the Aliens acid goop coming from the ceiling vent where I HAD to go through all the while I had pissed off the homicidal working Joe's lol	http://twitter.com/	http://twitter.com/	en	0	100	0	-5	SOCIALMEDIA,SOCIALMEDIA_TWITTER	TEXT			isComment,isEdited,isNewsHost,isTwitterReply			[]		0	0			0	0			SEARCH / / Risky Drinking	0	0	0	0	0	0	0	0	0	0	0	0	0	2091000000	0	384	0	0
2020-10-25 20:24:14	2020-10-25 20:23:52	2020-10-25 20:24:19		If i didn't know he was already locked up for crimes against humanity, I'd be really pissed at his ramblings.		If i didn't know he was already locked up for crimes against humanity, I'd be really pissed at his ramblings.	http://twitter.com/	http://twitter.com/	en	0	100	0	-5	SOCIALMEDIA,SOCIALMEDIA_TWITTER	TEXT			isEdited,isNewsHost			[{"display_url":"twitter.com/AmyJay28310367…","expanded_url":"https://twitter.com/AmyJay28310367/status/1320293552732004352","url":"https://t.co/S0QBE5E55C"}]		0	0			0	0			SEARCH / / Risky Drinking	0	0	0	0	0	0	0	0	0	0	0	0	0	2091000000	0	137	0	0
2020-11-05 19:48:43	2020-11-05 19:48:20	2020-11-05 19:48:48		Today some dude asked me if I was an ‘American Indian’ and when I said no, he got super pissed because he had ‘always wanted to meet one’ Then a very embodied woman of colour came and called him out for being a ‘classic white guy’ and he scurried like a friggin rat		Today some dude asked me if I was an ‘American Indian’ and when I said no, he got super pissed because he had ‘always wanted to meet one’ Then a very embodied woman of colour came and called him out for being a ‘classic white guy’ and he scurried like a friggin rat	http://twitter.com/	http://twitter.com/	en	0	100	0	-5	SOCIALMEDIA,SOCIALMEDIA_TWITTER	TEXT			isEdited,isNewsHost			[]		0	0			0	0			SEARCH / / Risky Drinking	0	0	0	0	0	0	0	0	0	0	0	0	0	1976000000	0	648	0	0
2020-11-02 17:32:54	2020-11-02 17:32:30	2020-11-02 17:34:02		@creativejimsez @TimSmithMP @RitaPanahi @Bolt_RSS @SkyNews @sophieelsworth @michaelobrienmp @newbury3186 @ScottMorrisonMP @JoshFrydenberg @PeterDutton_MP @newscorp @theheraldsun And now that we're almost Covid free and able to have a decent summer. Bet they're just pissed they couldn't kill off enough old and vulnerable sick people		@creativejimsez @TimSmithMP @RitaPanahi @Bolt_RSS @SkyNews @sophieelsworth @michaelobrienmp @newbury3186 @ScottMorrisonMP @JoshFrydenberg @PeterDutton_MP @newscorp @theheraldsun And now that we're almost Covid free and able to have a decent summer. Bet they're just pissed they couldn't kill off enough old and vulnerable sick people	http://twitter.com/	http://twitter.com/	en	0	94	0	-5	SOCIALMEDIA,SOCIALMEDIA_TWITTER	TEXT			isComment,isEdited,isNewsHost,isTwitterReply			[]		0	0			0	0			SEARCH / / Risky Drinking	0	0	0	0	0	0	0	0	0	0	0	0	0	2091000000	0	3148	0	0
2020-10-16 12:28:52	2020-10-16 12:27:58	2020-10-16 12:29:07		@JurinaPuns WOOO WINE o clock		@JurinaPuns WOOO WINE o clock	http://twitter.com/	http://twitter.com/	en	0	100	0	0	SOCIALMEDIA,SOCIALMEDIA_TWITTER	TEXT			isComment,isNewsHost,isTwitterReply,isEdited			[]		0	0			0	0			SEARCH / / Risky Drinking	0	0	0	0	0	0	0	0	0	0	0	0	0	2091000000	0	942	0	0
2020-11-03 22:54:20	2020-11-03 22:53:41	2020-11-03 22:55:56		@amypoeppel Hair of the dog!		@amypoeppel Hair of the dog!	http://twitter.com/	http://twitter.com/	en	0	75	0	0	SOCIALMEDIA,SOCIALMEDIA_TWITTER	TEXT			isComment,isEdited,isNewsHost,isTwitterReply			[]		0	0			0	0			SEARCH / / Risky Drinking	0	0	0	0	0	0	0	0	0	0	0	0	0	1976000000	0	939	0	0
2020-10-10 22:55:41	2020-10-10 22:55:17	2020-10-10 22:56:58		Hahaha @sam_armytage will have the Mexican runs after she smashed those tacos tonight! Hahaha Olé and arriba! #WineTime		Hahaha @sam_armytage will have the Mexican runs after she smashed those tacos tonight! Hahaha Olé and arriba! #WineTime	http://twitter.com/	http://twitter.com/	en	0	100	0	5	SOCIALMEDIA,SOCIALMEDIA_TWITTER	TEXT			isNewsHost,isEdited			[]		0	0			0	0			SEARCH / / Risky Drinking	0	0	1	0	0	0	0	0	0	0	0	0	0	2091000000	0	484	0	0
2020-12-04 08:17:14	2020-12-04 08:16:37	2020-12-04 08:19:12		The people see. This started long before that coward pissed off to Hawaii. He is not a leader, just a failed marketing guy that bradberried his way into the job. He would not be there without Clive the huts QLD money.		The people see. This started long before that coward pissed off to Hawaii. He is not a leader, just a failed marketing guy that bradberried his way into the job. He would not be there without Clive the huts QLD money.	http://twitter.com/	http://twitter.com/	en	0	100	0	-5	SOCIALMEDIA,SOCIALMEDIA_TWITTER	TEXT			isNewsHost			[{"display_url":"twitter.com/gedkearney/sta…","expanded_url":"https://twitter.com/gedkearney/status/1334397380704157699","url":"https://t.co/lf1q8YBp1K"}]		0	0			0	0			SEARCH / / Risky Drinking	0	0	0	0	0	0	0	0	0	0	0	0	0	1976000000	0	122	0	0
2020-10-10 08:25:03	2020-10-10 08:24:29	2020-10-10 08:25:15		@ozipetezar ABC viewers or listeners! They’re going to be really pissed off come bushfire season when abc radio literally saves lives!!		@ozipetezar ABC viewers or listeners! They’re going to be really pissed off come bushfire season when abc radio literally saves lives!!	http://twitter.com/	http://twitter.com/	en	0	100	0	-5	SOCIALMEDIA,SOCIALMEDIA_TWITTER	TEXT			isComment,isNewsHost,isTwitterReply,isEdited			[]		0	0			0	0			SEARCH / / Risky Drinking	0	0	1	0	0	0	0	0	0	0	0	0	0	2091000000	0	250	0	0
2020-10-07 16:37:32	2020-10-07 16:36:57	2020-10-07 16:37:46		@Saltandburnb0ys It seriously sucked... I'm still pissed about it and need to get an electrician in to fix it!		@Saltandburnb0ys It seriously sucked... I'm still pissed about it and need to get an electrician in to fix it!	http://twitter.com/	http://twitter.com/	en	0	100	0	-5	SOCIALMEDIA,SOCIALMEDIA_TWITTER	TEXT			isComment,isTwitterReply,isNewsHost,isEdited			[]		0	0			0	0			SEARCH / / Risky Drinking	0	0	0	0	0	0	0	0	0	0	0	0	0	2091000000	0	173	0	0
2020-10-21 15:15:31	2020-10-21 15:14:57	2020-10-21 15:15:53		@senbmckenzie @AnneWebsterMP @VicFarmers How much could have been done with the $100 million you pissed up a wall to skew an election? #NotALeaderJustALiberal		@senbmckenzie @AnneWebsterMP @VicFarmers How much could have been done with the $100 million you pissed up a wall to skew an election? #NotALeaderJustALiberal	http://twitter.com/	http://twitter.com/	en	0	100	0	-5	SOCIALMEDIA,SOCIALMEDIA_TWITTER	TEXT			isComment,isEdited,isNewsHost,isQuestion,isTwitterReply			[]		0	0			0	0			SEARCH / / Risky Drinking	0	0	0	0	0	0	0	0	0	0	0	0	0	2091000000	0	270	0	0
2020-11-23 16:42:58	2020-11-23 16:42:40	2020-11-23 16:44:04		@twobitheart exactly! I actually wondered why I’ve increasingly been moody and more pissed off than I usually am over the last few days. now it all adds up. was leading up to that time of the month again. and how crappy I’ve been feeling stomach-wise. b-but thank you. <3		@twobitheart exactly! I actually wondered why I’ve increasingly been moody and more pissed off than I usually am over the last few days. now it all adds up. was leading up to that time of the month again. and how crappy I’ve been feeling stomach-wise. b-but thank you. <3	http://twitter.com/	http://twitter.com/	en	0	100	0	5	SOCIALMEDIA,SOCIALMEDIA_TWITTER	TEXT			isComment,isEdited,isNewsHost,isTwitterReply			[]		0	0			0	0			SEARCH / / Risky Drinking	0	0	0	0	0	0	0	0	0	0	0	0	0	1976000000	0	547	0	0
2020-10-26 17:33:08	2020-10-26 17:32:28	2020-10-26 17:33:28		@kingalister @BellTowerTimes All very fair. Number 4 should be further qualified: outright ban and a criminal record for anybody ordering 12 “Expresso” martinis during happy hour or busy periods Takes a good, honourable bar staff member off the tools for too long		@kingalister @BellTowerTimes All very fair. Number 4 should be further qualified: outright ban and a criminal record for anybody ordering 12 “Expresso” martinis during happy hour or busy periods Takes a good, honourable bar staff member off the tools for too long	http://twitter.com/	http://twitter.com/	en	0	100	0	-5	SOCIALMEDIA,SOCIALMEDIA_TWITTER	TEXT			isComment,isEdited,isNewsHost,isTwitterReply			[]		0	0			0	0			SEARCH / / Risky Drinking	0	0	0	0	0	0	0	0	0	0	0	0	0	2091000000	0	232	0	0
2020-10-23 14:00:19	2020-10-23 13:59:49	2020-10-23 14:00:32		Eagles in trouble now. Still pissed the niners lost to this mess #NYGvsPHI		Eagles in trouble now. Still pissed the niners lost to this mess #NYGvsPHI	http://twitter.com/	http://twitter.com/	en	0	100	0	-5	SOCIALMEDIA,SOCIALMEDIA_TWITTER	TEXT			isEdited,isNewsHost			[]		0	0			0	0			SEARCH / / Risky Drinking	0	0	0	0	0	0	0	0	0	0	0	0	0	2091000000	0	4353	0	0
2020-12-11 18:40:41	2020-12-11 18:40:09	2020-12-11 18:42:45		@Dr_Whipples its not really funny unless theyre joking about it too as soon as something like that happens it puts me in a shit mood so i dont play as good, or just stop trying if theyre especially rude about it like today there was 1 guy that just pissed me off and i lost the game purposely		@Dr_Whipples its not really funny unless theyre joking about it too as soon as something like that happens it puts me in a shit mood so i dont play as good, or just stop trying if theyre especially rude about it like today there was 1 guy that just pissed me off and i lost the game purposely	http://twitter.com/	http://twitter.com/	en	0	100	0	-5	SOCIALMEDIA,SOCIALMEDIA_TWITTER	TEXT			isComment,isNewsHost,isTwitterReply			[]		0	0			0	0			SEARCH / / Risky Drinking	0	0	0	0	0	0	0	0	0	0	0	0	0	1976000000	0	4965	0	0
2020-11-12 19:28:42	2020-11-12 19:28:18	2020-11-13 08:46:06		While getting pissed & womanising on our coin is within the rules MPs have created for themselves. Running clandestine trials that clearly aren't in the public interest with our money is against the law. They are perverting justice prosecuting & persecuting the wrong people.		While getting pissed & womanising on our coin is within the rules MPs have created for themselves. Running clandestine trials that clearly aren't in the public interest with our money is against the law. They are perverting justice prosecuting & persecuting the wrong people.	http://twitter.com/	http://twitter.com/	en	0	100	0	-5	SOCIALMEDIA,SOCIALMEDIA_TWITTER	TEXT			isEdited,isNewsHost			[{"display_url":"twitter.com/BernardKeane/s…","expanded_url":"https://twitter.com/BernardKeane/status/1326704171278508032","url":"https://t.co/eaGVqRIzIP"}]		0	0			0	0			SEARCH / / Risky Drinking	0	0	28	0	0	0	0	0	0	0	0	0	0	1976000000	0	17711	0	0
2020-12-10 22:18:21	2020-12-10 22:18:00	2020-12-10 22:19:40		@TownTattle If Feige can snag Thulin then DC are gonna be pissed!		@TownTattle If Feige can snag Thulin then DC are gonna be pissed!	http://twitter.com/	http://twitter.com/	en	0	100	0	-5	SOCIALMEDIA,SOCIALMEDIA_TWITTER	TEXT			isComment,isTwitterReply,isNewsHost			[]		0	0			0	0			SEARCH / / Risky Drinking	0	0	0	0	0	0	0	0	0	0	0	0	0	1976000000	0	660	0	0
2020-11-09 08:33:07	2020-11-09 08:32:43	2020-11-09 08:33:34		@MFWitches So 1. Spewing I missed the *one word* 2. I don’t need to tell you this but don’t stop fighting. 3. Your tweet pissed me off, their is now one more pissed off woman who has joined the cause. 4. Pissed off looks good on me.		@MFWitches So 1. Spewing I missed the *one word* 2. I don’t need to tell you this but don’t stop fighting. 3. Your tweet pissed me off, their is now one more pissed off woman who has joined the cause. 4. Pissed off looks good on me.	http://twitter.com/	http://twitter.com/	en	0	100	0	-5	SOCIALMEDIA,SOCIALMEDIA_TWITTER	TEXT			isComment,isEdited,isNewsHost,isTwitterReply			[]		0	0			0	0			SEARCH / / Risky Drinking	0	0	1	0	0	0	0	0	0	0	0	0	0	1976000000	0	1028	0	0
2020-11-29 19:21:51	2020-11-29 19:21:37	2020-11-29 19:22:53		This is true and this information has been available for months but none of the MSM media outlets would carry it. Too busy trying to destroy Dan Andrews. Can you understand why so many Victorians are so pissed off with LNP and their tame media supporters?		This is true and this information has been available for months but none of the MSM media outlets would carry it. Too busy trying to destroy Dan Andrews. Can you understand why so many Victorians are so pissed off with LNP and their tame media supporters?	http://twitter.com/	http://twitter.com/	en	0	100	0	0	SOCIALMEDIA,SOCIALMEDIA_TWITTER	TEXT			isEdited,isNewsHost,isQuestion			[{"display_url":"twitter.com/albericie/stat…","expanded_url":"https://twitter.com/albericie/status/1332908454478974980","url":"https://t.co/Wqj4OH3NUw"}]		0	0			0	0			SEARCH / / Risky Drinking	0	0	5	0	0	0	0	0	0	0	0	0	0	1976000000	0	1293	0	0
2020-11-06 21:04:26	2020-11-06 21:03:44	2020-11-06 21:04:47		@GrogsGamut The real swans on Albert Park lake do tend to look that pissed off.		@GrogsGamut The real swans on Albert Park lake do tend to look that pissed off.	http://twitter.com/	http://twitter.com/	en	0	100	0	-5	SOCIALMEDIA,SOCIALMEDIA_TWITTER	TEXT			isComment,isEdited,isNewsHost,isTwitterReply			[]		0	0			0	0			SEARCH / / Risky Drinking	0	0	0	0	0	0	0	0	0	0	0	0	0	1976000000	0	1000	0	0
2020-11-18 17:50:50	2020-11-18 17:50:28	2020-11-18 17:52:17		He pissed off so he wouldn't have to face QT in parliament. Robodebt, SA outbreak etc etc etc. At least that's what I heard, and I believe it.		He pissed off so he wouldn't have to face QT in parliament. Robodebt, SA outbreak etc etc etc. At least that's what I heard, and I believe it.	http://twitter.com/	http://twitter.com/	en	0	100	0	0	SOCIALMEDIA,SOCIALMEDIA_TWITTER	TEXT			isEdited,isNewsHost			[{"display_url":"twitter.com/CapybaraHappy/…","expanded_url":"https://twitter.com/CapybaraHappy/status/1328944901766213633","url":"https://t.co/ASsiKUbJs7"}]		0	0			0	0			SEARCH / / Risky Drinking	0	0	0	0	0	0	0	0	0	0	0	0	0	1976000000	0	548	0	0
2020-10-13 19:46:37	2020-10-13 19:46:13	2020-10-13 19:48:22		@fredamy65 I agree! This has always pissed me off about the show. Perhaps ch9 should give the contestants more realistic budgets 🙄 #theblock		@fredamy65 I agree! This has always pissed me off about the show. Perhaps ch9 should give the contestants more realistic budgets 🙄 #theblock	http://twitter.com/	http://twitter.com/	en	0	100	0	-5	SOCIALMEDIA,SOCIALMEDIA_TWITTER	TEXT			isComment,isTwitterReply,isNewsHost,isEdited			[]		0	0			0	0			SEARCH / / Risky Drinking	0	0	0	0	0	0	0	0	0	0	0	0	0	2091000000	0	612	0	0
2020-12-11 14:10:53	2020-12-11 14:10:25	2020-12-11 14:12:41		Now you might be wondering why a 20 year old man is getting pissed off about a remake of a show base for little girls. Well let me tell you. Winx club was one of the first shows that I feel in love with the bright colours and the story where so fascinating to my child brain,		Now you might be wondering why a 20 year old man is getting pissed off about a remake of a show base for little girls. Well let me tell you. Winx club was one of the first shows that I feel in love with the bright colours and the story where so fascinating to my child brain,	http://twitter.com/	http://twitter.com/	en	0	100	0	5	SOCIALMEDIA,SOCIALMEDIA_TWITTER	TEXT			isComment,isNewsHost,isTwitterReply			[]		0	0			0	0			SEARCH / / Risky Drinking	0	0	0	0	0	0	0	0	0	0	0	0	0	1976000000	0	23	0	0
2020-11-08 11:20:45	2020-11-08 11:20:13	2020-11-08 11:21:14		@travisakers Yum and #cheers to Biden/Harris		@travisakers Yum and #cheers to Biden/Harris	http://twitter.com/	http://twitter.com/	en	0	50	0	5	SOCIALMEDIA,SOCIALMEDIA_TWITTER	TEXT			isComment,isEdited,isNewsHost,isTwitterReply			[]		0	0			0	0			SEARCH / / Risky Drinking	0	0	0	0	0	0	0	0	0	0	0	0	0	1976000000	0	1638	0	0
2020-12-03 09:17:17	2020-12-03 09:16:46	2020-12-03 09:19:11		I have been able to read Andrew Bolt's "Melbourne sucks so I am moving Shoreham" shitpost and it is ever more than I could have possibly hoped for. Andrew, wait until you're there for Summer, when all my friends go there to surf and get very loudly shitfaced.		I have been able to read Andrew Bolt's "Melbourne sucks so I am moving Shoreham" shitpost and it is ever more than I could have possibly hoped for. Andrew, wait until you're there for Summer, when all my friends go there to surf and get very loudly shitfaced.	http://twitter.com/	http://twitter.com/	en	0	100	0	-5	SOCIALMEDIA,SOCIALMEDIA_TWITTER	TEXT			isEdited,isNewsHost			[]		0	0			0	0			SEARCH / / Risky Drinking	0	0	0	0	0	0	0	0	0	0	0	0	0	1976000000	0	1810	0	0
2020-10-21 21:44:19	2020-10-21 21:43:52	2020-10-21 21:44:44		@MartiniGuyYT @phnxdao $PHNX so much news to mention but the best is the DAO release coming soon as well as a special happy hour for staking 100 percent instant rewards.		@MartiniGuyYT @phnxdao $PHNX so much news to mention but the best is the DAO release coming soon as well as a special happy hour for staking 100 percent instant rewards.	http://twitter.com/	http://twitter.com/	en	0	100	0	5	SOCIALMEDIA,SOCIALMEDIA_TWITTER	TEXT			isComment,isEdited,isNewsHost,isTwitterReply			[]		0	0			0	0			SEARCH / / Risky Drinking	0	0	0	0	0	0	0	0	0	0	0	0	0	2091000000	0	462	0	0
2020-10-05 20:51:41	2020-10-05 20:51:02	2020-10-05 20:53:32		Spider fell from my lounge light fitting and bit me on the neck. If I am not able to shoot webs from my wrists in the morning I am going to be pretty pissed!		Spider fell from my lounge light fitting and bit me on the neck. If I am not able to shoot webs from my wrists in the morning I am going to be pretty pissed!	http://twitter.com/	http://twitter.com/	en	0	100	0	-5	SOCIALMEDIA,SOCIALMEDIA_TWITTER	TEXT			isEdited,isNewsHost			[]		0	0			0	0			SEARCH / / Risky Drinking	0	0	0	0	0	0	0	0	0	0	0	0	0	2091000000	0	173	0	0
2020-11-23 15:55:54	2020-11-23 15:55:25	2020-11-23 15:57:13		@mahobili Well people are pissed cause cats movie was a disaster !!		@mahobili Well people are pissed cause cats movie was a disaster !!	http://twitter.com/	http://twitter.com/	en	0	100	0	-5	SOCIALMEDIA,SOCIALMEDIA_TWITTER	TEXT			isComment,isTwitterReply,isNewsHost			[]		0	0			0	0			SEARCH / / Risky Drinking	0	0	0	0	0	0	0	0	0	0	0	0	0	1976000000	0	35	0	0
2020-11-05 08:38:52	2020-11-05 08:38:22	2020-11-05 08:40:18		@ManishA31531387 Thanks. I am so pissed. They need to be taught that actions have consequences. #IndiaWithArnab		@ManishA31531387 Thanks. I am so pissed. They need to be taught that actions have consequences. #IndiaWithArnab	http://twitter.com/	http://twitter.com/	en	0	100	0	0	SOCIALMEDIA,SOCIALMEDIA_TWITTER	TEXT			isComment,isEdited,isNewsHost,isTwitterReply			[]		0	0			0	0			SEARCH / / Risky Drinking	0	0	0	0	0	0	0	0	0	0	0	0	0	1976000000	0	358	0	0
2020-11-21 14:12:24	2020-11-21 14:11:48	2020-11-21 14:13:50		I'd go a little higher up the shelf. Here's to you, Victoria. . . #victoria #melbourne #melbournelife #melbournelockdown #danielandrews #getonthebeers #beers #stronger #whiskey #illustration #design #portraitart #melbournecraftbeer #beerlife #beerlove #cheers #ilovemelbourne pic.twitter.com/b6ZsdFoMLI		I'd go a little higher up the shelf. Here's to you, Victoria. . . #victoria #melbourne #melbournelife #melbournelockdown #danielandrews #getonthebeers #beers #stronger #whiskey #illustration #design #portraitart #melbournecraftbeer #beerlife #beerlove #cheers #ilovemelbourne https://t.co/b6ZsdFoMLI	http://twitter.com/	http://twitter.com/	en	0	0	0	0	SOCIALMEDIA,SOCIALMEDIA_TWITTER	IMAGE			containsImage,hasImage,isEdited,isNewsHost			[{"display_url":"pic.twitter.com/b6ZsdFoMLI","expanded_url":"https://twitter.com/CreativeCamArt/status/1329985837845475329/photo/1","url":"https://t.co/b6ZsdFoMLI"}]	http://pbs.twimg.com/media/EnUPEV5UcAEBclA.jpg	0	0			0	0			SEARCH / / Risky Drinking	0	0	0	0	0	0	0	0	0	0	0	0	0	1976000000	0	186	0	0
2020-10-20 16:59:22	2020-10-20 16:59:02	2020-10-20 16:59:46		@abcnews Williams said he was "just really intoxicated" and "wasn't really thinking". Imagine what this monster could do to a woman anytime in the future when ‘he is thinking’.		@abcnews Williams said he was "just really intoxicated" and "wasn't really thinking". Imagine what this monster could do to a woman anytime in the future when ‘he is thinking’.	http://twitter.com/	http://twitter.com/	en	0	100	0	-5	SOCIALMEDIA,SOCIALMEDIA_TWITTER	TEXT			isComment,isEdited,isNewsHost,isTwitterReply			[]		0	0			0	0			SEARCH / / Risky Drinking	0	0	1	0	0	0	0	0	0	0	0	0	0	2091000000	0	355	0	0
2020-11-12 12:54:42	2020-11-12 12:54:10	2020-11-12 12:54:57		Qualifying for the Nov 21 2YO trotting fillies #BreedersCrown Group 1 final are: Heat 1: Queen Elida, Sangreal, Appearfromnowhere, Amour Maternal Heat 2: Tipsy Turvy, Banglez, Evas Image, Thats Not My Gait Heat 3: Mexicana, Aldebaran Ursula, Lucky Charm, Sheza Pleasure #TheTrots		Qualifying for the Nov 21 2YO trotting fillies #BreedersCrown Group 1 final are: Heat 1: Queen Elida, Sangreal, Appearfromnowhere, Amour Maternal Heat 2: Tipsy Turvy, Banglez, Evas Image, Thats Not My Gait Heat 3: Mexicana, Aldebaran Ursula, Lucky Charm, Sheza Pleasure #TheTrots	http://twitter.com/	http://twitter.com/	en	0	64	0	0	SOCIALMEDIA,SOCIALMEDIA_TWITTER	TEXT			isComment,isEdited,isNewsHost,isTwitterReply			[]		0	0			0	0			SEARCH / / Risky Drinking	0	0	0	0	0	0	0	0	0	0	0	0	0	1976000000	0	6543	0	0
2020-11-01 22:51:51	2020-11-01 22:51:31	2020-11-01 22:53:24		@mrkhndy I did that a lot in the past - seeking out shit I knew would piss me off, just so I could be pissed off about it. It fixed nothing and there are better ways to go about living. Now I just focus on stuff I like, plus giving Liverpool fans shit. Not literally. I’m not an animal.		@mrkhndy I did that a lot in the past - seeking out shit I knew would piss me off, just so I could be pissed off about it. It fixed nothing and there are better ways to go about living. Now I just focus on stuff I like, plus giving Liverpool fans shit. Not literally. I’m not an animal.	http://twitter.com/	http://twitter.com/	en	0	100	0	-5	SOCIALMEDIA,SOCIALMEDIA_TWITTER	TEXT			isComment,isEdited,isNewsHost,isTwitterReply			[]		0	0			0	0			SEARCH / / Risky Drinking	0	0	0	0	0	0	0	0	0	0	0	0	0	2091000000	0	734	0	0
2020-11-12 18:09:57	2020-11-12 18:09:28	2020-11-12 18:10:06		@YellowpinkW I agree. Pissed me off and I don’t really play games that you often. pic.twitter.com/ayX0QVkVsy		@YellowpinkW I agree. Pissed me off and I don’t really play games that you often. https://t.co/ayX0QVkVsy	http://twitter.com/	http://twitter.com/	en	0	62	0	-5	SOCIALMEDIA,SOCIALMEDIA_TWITTER	VIDEO			containsVideo,hasImage,isComment,isEdited,isNewsHost,isTwitterReply			[{"display_url":"pic.twitter.com/ayX0QVkVsy","expanded_url":"https://twitter.com/clarke3110/status/1326784156399972352/photo/1","url":"https://t.co/ayX0QVkVsy"}]	http://pbs.twimg.com/tweet_video_thumb/EmmvJwWXUAECM4A.jpg	0	0		https://video.twimg.com/tweet_video/EmmvJwWXUAECM4A.mp4	0	0			SEARCH / / Risky Drinking	0	0	0	0	0	0	0	0	0	0	0	0	0	1976000000	0	1527	0	0
2020-10-13 08:16:19	2020-10-13 08:15:50	2020-10-13 08:16:52		@7elevenlatte Sorry lol. Pissed off		@7elevenlatte Sorry lol. Pissed off	http://twitter.com/	http://twitter.com/	en	0	50	0	-5	SOCIALMEDIA,SOCIALMEDIA_TWITTER	TEXT			isComment,isTwitterReply,isNewsHost,isEdited			[]		0	0			0	0			SEARCH / / Risky Drinking	0	0	0	0	0	0	0	0	0	0	0	0	0	2091000000	0	1507	0	0
2020-11-04 21:43:51	2020-11-04 21:43:12	2020-11-04 21:45:49		@shalailah @HelenWornham Weve known for ages our democracy is basically gone... Why do u think we get so pissed off at Journo's/MSM when they throw powder puff Questions at the PM... He Gobbles u guys up at EVERY SINGLE PRESSER. Its Pathetic to watch. Take A Leaf out of the UKs Press or NZs. #FightForAus		@shalailah @HelenWornham Weve known for ages our democracy is basically gone... Why do u think we get so pissed off at Journo's/MSM when they throw powder puff Questions at the PM... He Gobbles u guys up at EVERY SINGLE PRESSER. Its Pathetic to watch. Take A Leaf out of the UKs Press or NZs. #FightForAus	http://twitter.com/	http://twitter.com/	en	0	100	0	-5	SOCIALMEDIA,SOCIALMEDIA_TWITTER	TEXT			isComment,isEdited,isNewsHost,isTwitterReply			[]		0	0			0	0			SEARCH / / Risky Drinking	0	0	0	0	0	0	0	0	0	0	0	0	0	1976000000	0	857	0	0
2020-10-05 17:44:22	2020-10-05 17:43:38	2020-10-05 17:44:48		hey just me slightly intoxicated & talkin to myself again on twitter again 🌈		hey just me slightly intoxicated & talkin to myself again on twitter again 🌈	http://twitter.com/	http://twitter.com/	en	0	100	0	0	SOCIALMEDIA,SOCIALMEDIA_TWITTER	TEXT			isNewsHost,isEdited			[]		0	0			0	0			SEARCH / / Risky Drinking	0	0	0	0	0	0	0	0	0	0	0	0	0	2091000000	0	80	0	0
2020-10-26 13:59:37	2020-10-26 13:59:07	2020-10-26 14:00:08		@defilinski @KellyLy84464919 That's exactly right! He acts as though he's so tough, but then has his little minions stand up for him, and if they don't he gets hella pissed. Why they do it is beyond me. All it does is feed his narcissism and boost his (unrealistic) giant ego.		@defilinski @KellyLy84464919 That's exactly right! He acts as though he's so tough, but then has his little minions stand up for him, and if they don't he gets hella pissed. Why they do it is beyond me. All it does is feed his narcissism and boost his (unrealistic) giant ego.	http://twitter.com/	http://twitter.com/	en	0	100	0	-5	SOCIALMEDIA,SOCIALMEDIA_TWITTER	TEXT			isComment,isEdited,isNewsHost,isTwitterReply			[]		0	0			0	0			SEARCH / / Risky Drinking	0	0	0	0	0	0	0	0	0	0	0	0	0	2091000000	0	62	0	0
2020-10-28 00:59:23	2020-10-28 00:58:54	2020-10-28 00:59:39		Nah, man. This team is washed. If we lose tomorrow, I’d be pissed😂		Nah, man. This team is washed. If we lose tomorrow, I’d be pissed😂	http://twitter.com/	http://twitter.com/	en	0	67	0	-5	SOCIALMEDIA,SOCIALMEDIA_TWITTER	TEXT			isEdited,isNewsHost			[{"display_url":"twitter.com/barca_buzz/sta…","expanded_url":"https://twitter.com/barca_buzz/status/1321088522556706818","url":"https://t.co/4irs1t35va"}]		0	0			0	0			SEARCH / / Risky Drinking	0	0	0	0	0	0	0	0	0	0	0	0	0	2091000000	0	422	0	0
2020-11-04 09:08:00	2020-11-04 09:07:27	2020-11-04 09:10:28		@biggreekmav Saw this type of shit nearly every weekend night for 7 years living on the streets. Blokes get pissed. Don't pick up and get a fuck at a nightclub? Turn violent.		@biggreekmav Saw this type of shit nearly every weekend night for 7 years living on the streets. Blokes get pissed. Don't pick up and get a fuck at a nightclub? Turn violent.	http://twitter.com/	http://twitter.com/	en	0	100	0	-5	SOCIALMEDIA,SOCIALMEDIA_TWITTER	TEXT			isComment,isEdited,isNewsHost,isQuestion,isTwitterReply			[]		0	0			0	0			SEARCH / / Risky Drinking	0	0	0	0	0	0	0	0	0	0	0	0	0	1976000000	0	358	0	0
2020-11-17 12:25:13	2020-11-17 12:24:29	2020-11-17 12:26:24		@GuardianAus He always put it the staff job description. Must if pissed every time		@GuardianAus He always put it the staff job description. Must if pissed every time	http://twitter.com/	http://twitter.com/	en	0	100	0	-5	SOCIALMEDIA,SOCIALMEDIA_TWITTER	TEXT			isComment,isEdited,isNewsHost,isTwitterReply			[]		0	0			0	0			SEARCH / / Risky Drinking	0	0	0	0	0	0	0	0	0	0	0	0	0	1976000000	0	137	0	0
2020-11-04 14:49:58	2020-11-04 14:49:28	2020-11-04 14:51:03		imo very unfair that i am currently "very pregnant" and "not allowed" to get absolutely shitfaced		imo very unfair that i am currently "very pregnant" and "not allowed" to get absolutely shitfaced	http://twitter.com/	http://twitter.com/	en	0	100	0	-5	SOCIALMEDIA,SOCIALMEDIA_TWITTER	TEXT			isEdited,isNewsHost,isVerifiedAuthor,isVerifiedSource			[]		0	0			0	0			SEARCH / / Risky Drinking	0	0	0	0	0	0	0	0	0	0	0	0	0	1976000000	0	4686	0	0
2020-11-07 12:28:19	2020-11-07 12:27:28	2020-11-07 12:28:21		@thetipsguru Can't get my bets on tipsy but, tab is down?		@thetipsguru Can't get my bets on tipsy but, tab is down?	http://twitter.com/	http://twitter.com/	en	0	100	0	-5	SOCIALMEDIA,SOCIALMEDIA_TWITTER	TEXT			isComment,isEdited,isNewsHost,isQuestion,isTwitterReply			[]		0	0			0	0			SEARCH / / Risky Drinking	0	0	0	0	0	0	0	0	0	0	0	0	0	1976000000	0	36	0	0
2020-11-04 04:09:24	2020-11-04 04:09:02	2020-11-04 04:10:34		@JRHatt @EricDJuly Sooo many black people were PISSED and confused.		@JRHatt @EricDJuly Sooo many black people were PISSED and confused.	http://twitter.com/	http://twitter.com/	en	0	100	0	-5	SOCIALMEDIA,SOCIALMEDIA_TWITTER	TEXT			isComment,isEdited,isNewsHost,isTwitterReply			[]		0	0			0	0			SEARCH / / Risky Drinking	0	0	0	0	0	0	0	0	0	0	0	0	0	1976000000	0	80	0	0
2020-11-15 13:51:08	2020-11-15 13:50:23	2020-11-15 13:52:29		Flaptoot the shitfaced pecker wrecker 😂😂 go on what’s yours? pic.twitter.com/rnxpIHv6oH		Flaptoot the shitfaced pecker wrecker 😂😂 go on what’s yours? https://t.co/rnxpIHv6oH	http://twitter.com/	http://twitter.com/	en	0	28	0	0	SOCIALMEDIA,SOCIALMEDIA_TWITTER	IMAGE			containsImage,hasImage,isEdited,isNewsHost,isQuestion			[{"display_url":"pic.twitter.com/rnxpIHv6oH","expanded_url":"https://twitter.com/Jaylicious84/status/1327806120451141632/photo/1","url":"https://t.co/rnxpIHv6oH"}]	http://pbs.twimg.com/media/Em1Qn51VEAUYqmL.jpg	0	0			0	0			SEARCH / / Risky Drinking	0	0	0	0	0	0	0	0	0	0	0	0	0	1976000000	0	240	0	0
2020-11-26 01:30:37	2020-11-26 01:29:57	2020-11-26 01:32:44		@denzelcurry yoo, do you wanna play some cod and cool off g. Seem a little pissed		@denzelcurry yoo, do you wanna play some cod and cool off g. Seem a little pissed	http://twitter.com/	http://twitter.com/	en	0	100	0	0	SOCIALMEDIA,SOCIALMEDIA_TWITTER	TEXT			isComment,isEdited,isNewsHost,isTwitterReply			[]		0	0			0	0			SEARCH / / Risky Drinking	0	0	0	0	0	0	0	0	0	0	0	0	0	1976000000	0	4	0	0
2020-10-12 01:29:15	2020-10-12 01:28:55	2020-10-12 01:29:22		@zillarage drama channels pissed cause most people don’t care about J* and they can’t get views. He’ll either be canceled or he won’t. Just let the authorities deal with anything that’s actionable. Most of what’s in the Insider article is not. Revelling in it is bad for your soul.		@zillarage drama channels pissed cause most people don’t care about J* and they can’t get views. He’ll either be canceled or he won’t. Just let the authorities deal with anything that’s actionable. Most of what’s in the Insider article is not. Revelling in it is bad for your soul.	http://twitter.com/	http://twitter.com/	en	0	100	0	-5	SOCIALMEDIA,SOCIALMEDIA_TWITTER	TEXT			isComment,isTwitterReply,isNewsHost,isEdited			[]		0	0			0	0			SEARCH / / Risky Drinking	0	0	0	0	0	0	0	0	0	0	0	0	0	2091000000	0	89	0	0
2020-10-16 18:37:05	2020-10-16 18:36:22	2020-10-16 18:37:16		RIP my alt account's inbox, this one pissed a lot of people off because I apparently came for their anime genre (the take was about the decision-making of Hollywood producers!?!?)		RIP my alt account's inbox, this one pissed a lot of people off because I apparently came for their anime genre (the take was about the decision-making of Hollywood producers!?!?)	http://twitter.com/	http://twitter.com/	en	0	100	0	-5	SOCIALMEDIA,SOCIALMEDIA_TWITTER	TEXT			isQuestion,isComment,isTwitterReply,isNewsHost,isEdited			[]		0	0			0	0			SEARCH / / Risky Drinking	0	0	0	0	0	0	0	0	0	0	0	0	0	2091000000	0	181	0	0
2020-11-11 17:08:10	2020-11-11 17:07:55	2020-11-11 17:08:38		@GuidoTresoldi If you ask me it's petty from Qld & I don't blame Gladys being pissed off if that happens		@GuidoTresoldi If you ask me it's petty from Qld & I don't blame Gladys being pissed off if that happens	http://twitter.com/	http://twitter.com/	en	0	100	0	-5	SOCIALMEDIA,SOCIALMEDIA_TWITTER	TEXT			isComment,isEdited,isNewsHost,isTwitterReply			[]		0	0			0	0			SEARCH / / Risky Drinking	0	0	0	0	0	0	0	0	0	0	0	0	0	1976000000	0	431	0	0
2020-12-08 20:53:27	2020-12-08 20:53:03	2020-12-08 20:54:47		Santa Paws is pissed		Santa Paws is pissed	http://twitter.com/	http://twitter.com/	en	0	100	0	-5	SOCIALMEDIA,SOCIALMEDIA_TWITTER	TEXT			isNewsHost			[{"display_url":"twitter.com/KlatuBaradaNik…","expanded_url":"https://twitter.com/KlatuBaradaNiko/status/1336216512940580869","url":"https://t.co/t2KFzND8s1"}]		0	0			0	0			SEARCH / / Risky Drinking	0	0	0	0	0	0	0	0	0	0	0	0	0	1976000000	0	87	0	0
2020-10-09 21:44:11	2020-10-09 21:43:36	2020-10-09 21:44:15		Just been pissed around by @PayPal. First they restrict my account for the wrong reasons, then with no apology, open it up even though I didn’t do what they asked me to do? WTF happened? #gettingridofpaypal		Just been pissed around by @PayPal. First they restrict my account for the wrong reasons, then with no apology, open it up even though I didn’t do what they asked me to do? WTF happened? #gettingridofpaypal	http://twitter.com/	http://twitter.com/	en	0	100	0	-5	SOCIALMEDIA,SOCIALMEDIA_TWITTER	TEXT			isNewsHost,isQuestion,isEdited			[]		0	0			0	0			SEARCH / / Risky Drinking	0	0	0	0	0	0	0	0	0	0	0	0	0	2091000000	0	174	0	0
2020-11-17 22:42:16	2020-11-17 22:41:16	2020-11-17 22:43:52		@annemarie_d @residentpegger Me when they hit me repeatedly for a week and use the excuse that uwu it was a bad time for me and everything you did pissed me off uwu		@annemarie_d @residentpegger Me when they hit me repeatedly for a week and use the excuse that uwu it was a bad time for me and everything you did pissed me off uwu	http://twitter.com/	http://twitter.com/	en	0	100	0	-5	SOCIALMEDIA,SOCIALMEDIA_TWITTER	TEXT			isComment,isEdited,isNewsHost,isTwitterReply			[]		0	0			0	0			SEARCH / / Risky Drinking	0	0	0	0	0	0	0	0	0	0	0	0	0	1976000000	0	711	0	0
2020-12-09 09:26:57	2020-12-09 09:26:30	2020-12-09 09:28:32		@sdastone @gregianjohnson @IanWright0 Simon BLM is representative of ‘all’ lives, it has come about to try & show ppl that BLACK lives are not valued as yours or mine are!Those are the undisputed facts of deaths in police custody in US&UK. BLM IS nothing to be pissed off about, it’s important & necessary.		@sdastone @gregianjohnson @IanWright0 Simon BLM is representative of ‘all’ lives, it has come about to try & show ppl that BLACK lives are not valued as yours or mine are!Those are the undisputed facts of deaths in police custody in US&UK. BLM IS nothing to be pissed off about, it’s important & necessary.	http://twitter.com/	http://twitter.com/	en	0	100	0	-5	SOCIALMEDIA,SOCIALMEDIA_TWITTER	TEXT			isComment,isTwitterReply,isNewsHost			[]		0	0			0	0			SEARCH / / Risky Drinking	0	0	0	0	0	0	0	0	0	0	0	0	0	1976000000	0	1249	0	0
2020-10-29 12:03:04	2020-10-29 12:02:30	2020-10-29 12:03:25		Daniel is pissed off with Baxendale		Daniel is pissed off with Baxendale	http://twitter.com/	http://twitter.com/	en	0	100	0	-5	SOCIALMEDIA,SOCIALMEDIA_TWITTER	TEXT			isEdited,isNewsHost			[]		0	0			0	0			SEARCH / / Risky Drinking	0	0	0	0	0	0	0	0	0	0	0	0	0	2091000000	0	4110	0	0
2020-10-18 12:10:51	2020-10-18 12:10:13	2020-10-18 12:10:53		People being pissed at whoever for the second wave. 100% makes sense and I'm totally sympathetic to that. But being angry at taking measures to respond to that is super fucking weird.		People being pissed at whoever for the second wave. 100% makes sense and I'm totally sympathetic to that. But being angry at taking measures to respond to that is super fucking weird.	http://twitter.com/	http://twitter.com/	en	0	100	0	-5	SOCIALMEDIA,SOCIALMEDIA_TWITTER	TEXT			isComment,isTwitterReply,isNewsHost,isEdited			[]		0	0			0	0			SEARCH / / Risky Drinking	0	0	0	0	0	0	0	0	0	0	0	0	0	2091000000	0	3364	0	0
2020-11-28 00:26:10	2020-11-28 00:25:21	2020-11-28 00:27:14		the gc having a lovely time reminiscing on the times scott has pissed us off ❤️		the gc having a lovely time reminiscing on the times scott has pissed us off ❤️	http://twitter.com/	http://twitter.com/	en	0	100	0	5	SOCIALMEDIA,SOCIALMEDIA_TWITTER	TEXT			isEdited,isNewsHost			[]		0	0			0	0			SEARCH / / Risky Drinking	0	0	0	0	0	0	0	0	0	0	0	0	0	1976000000	0	4561	0	0
2020-11-22 13:34:13	2020-11-22 13:33:31	2020-11-22 13:35:44		NO WAYYY PEOPLE ARE GETTING PISSED OFF AT THIS		NO WAYYY PEOPLE ARE GETTING PISSED OFF AT THIS	http://twitter.com/	http://twitter.com/	en	0	100	0	-5	SOCIALMEDIA,SOCIALMEDIA_TWITTER	TEXT			isNewsHost			[{"display_url":"twitter.com/stardewleaf/st…","expanded_url":"https://twitter.com/stardewleaf/status/1329862461214830592","url":"https://t.co/O3u8KqXrUT"}]		0	0			0	0			SEARCH / / Risky Drinking	0	0	0	0	0	0	0	0	0	0	0	0	0	1976000000	0	15	0	0
2020-11-07 17:08:58	2020-11-07 17:08:15	2020-11-07 17:09:29		@ShaughnessyMat @macsween_prue they have her confused with the trashy, tipsy Teena perhaps		@ShaughnessyMat @macsween_prue they have her confused with the trashy, tipsy Teena perhaps	http://twitter.com/	http://twitter.com/	en	0	100	0	-5	SOCIALMEDIA,SOCIALMEDIA_TWITTER	TEXT			isComment,isEdited,isNewsHost,isTwitterReply			[]		0	0			0	0			SEARCH / / Risky Drinking	0	0	0	0	0	0	0	0	0	0	0	0	0	1976000000	0	67	0	0
2020-10-06 21:54:52	2020-10-06 21:53:40	2020-10-06 21:55:22		@jeff_kennett What's your point? People get pissed off when they are not get paid what is owed and we've seen it's endemic in the industry indeed part of the business plan. Why a mention of Colombaris exactly?		@jeff_kennett What's your point? People get pissed off when they are not get paid what is owed and we've seen it's endemic in the industry indeed part of the business plan. Why a mention of Colombaris exactly?	http://twitter.com/	http://twitter.com/	en	0	100	0	-5	SOCIALMEDIA,SOCIALMEDIA_TWITTER	TEXT			isQuestion,isComment,isTwitterReply,isNewsHost,isEdited			[]		0	0			0	0			SEARCH / / Risky Drinking	0	0	0	0	0	0	0	0	0	0	0	0	0	2091000000	0	35	0	0
2020-11-19 17:18:12	2020-11-19 17:17:31	2020-11-19 17:20:09		@waldowns @826Maureen I heard he was so pissed trumbull offered to be the bottom for a change so he could get the stress out		@waldowns @826Maureen I heard he was so pissed trumbull offered to be the bottom for a change so he could get the stress out	http://twitter.com/	http://twitter.com/	en	0	100	0	-5	SOCIALMEDIA,SOCIALMEDIA_TWITTER	TEXT			isComment,isEdited,isNewsHost,isTwitterReply			[]		0	0			0	0			SEARCH / / Risky Drinking	0	0	1	0	0	0	0	0	0	0	0	0	0	1976000000	0	891	0	0
2020-10-12 16:47:00	2020-10-12 16:46:22	2020-10-12 16:47:31		@lubiephil Last time that happened was at the Cross, he and Curly, pissed, in fishnet stockings pic.twitter.com/Bg2LvqM7Dj		@lubiephil Last time that happened was at the Cross, he and Curly, pissed, in fishnet stockings https://t.co/Bg2LvqM7Dj	http://twitter.com/	http://twitter.com/	en	0	62	0	-5	SOCIALMEDIA,SOCIALMEDIA_TWITTER	IMAGE			containsImage,hasImage,isComment,isNewsHost,isTwitterReply,isEdited			[{"display_url":"pic.twitter.com/Bg2LvqM7Dj","expanded_url":"https://twitter.com/ChrisCJMoore/status/1315529221263880192/photo/1","url":"https://t.co/Bg2LvqM7Dj"}]	http://pbs.twimg.com/media/EkGy2pTU4AIJYwa.jpg	0	0			0	0			SEARCH / / Risky Drinking	0	0	1	0	0	0	0	0	0	0	0	0	0	2091000000	0	74	0	0
2020-10-24 18:03:06	2020-10-24 18:02:46	2020-10-24 18:03:06		@soeism @blu_boys @VicGovDHHS You reckon some of them might have been people that have lost businesses recently? Probably fair enough for them to be pissed? You'd hope someone would try to understand your plight before just dismissing it.		@soeism @blu_boys @VicGovDHHS You reckon some of them might have been people that have lost businesses recently? Probably fair enough for them to be pissed? You'd hope someone would try to understand your plight before just dismissing it.	http://twitter.com/	http://twitter.com/	en	0	100	0	-5	SOCIALMEDIA,SOCIALMEDIA_TWITTER	TEXT			isComment,isEdited,isNewsHost,isQuestion,isTwitterReply			[]		0	0			0	0			SEARCH / / Risky Drinking	0	0	0	0	0	0	0	0	0	0	0	0	0	2091000000	0	88	0	0
2020-12-08 13:55:56	2020-12-08 13:55:34	2020-12-08 13:56:49		You have obviously pissed him off Kevin with your petition, so he is being a vengeful prick in return 😏		You have obviously pissed him off Kevin with your petition, so he is being a vengeful prick in return 😏	http://twitter.com/	http://twitter.com/	en	0	100	0	-5	SOCIALMEDIA,SOCIALMEDIA_TWITTER	TEXT			isNewsHost			[{"display_url":"twitter.com/mrkrudd/status…","expanded_url":"https://twitter.com/mrkrudd/status/1335830488083152896","url":"https://t.co/rIhUKrhopi"}]		0	0			0	0			SEARCH / / Risky Drinking	0	0	0	0	0	0	0	0	0	0	0	0	0	1976000000	0	113	0	0
2020-12-11 09:48:31	2020-12-11 09:47:51	2020-12-11 09:50:19		Cyberpunk stream got me a little tipsy! Thanks to @Ryu94til for the Host! @ABurntMatch @OKay_Osa for the Raid's! @splitzdtown @JmagicFPS @DREWSKIES for the Subs and Gifted! And all the lovely bittie's from @KIRITOSAN34_ @BlowBackLady1 @miss_lexie @jpacidtv @neonx_ @ganjajauna !!		Cyberpunk stream got me a little tipsy! Thanks to @Ryu94til for the Host! @ABurntMatch @OKay_Osa for the Raid's! @splitzdtown @JmagicFPS @DREWSKIES for the Subs and Gifted! And all the lovely bittie's from @KIRITOSAN34_ @BlowBackLady1 @miss_lexie @jpacidtv @neonx_ @ganjajauna !!	http://twitter.com/	http://twitter.com/	en	0	46	0	5	SOCIALMEDIA,SOCIALMEDIA_TWITTER	TEXT			isNewsHost			[]		0	0			0	0			SEARCH / / Risky Drinking	0	0	0	0	0	0	0	0	0	0	0	0	0	1976000000	0	2869	0	0
2020-10-25 13:48:06	2020-10-25 13:47:31	2020-10-25 13:48:32		Harry release Golden MV since Aussies are still pissed off since Richmond won challenge		Harry release Golden MV since Aussies are still pissed off since Richmond won challenge	http://twitter.com/	http://twitter.com/	en	0	100	0	0	SOCIALMEDIA,SOCIALMEDIA_TWITTER	TEXT			isEdited,isNewsHost			[]		0	0			0	0			SEARCH / / Risky Drinking	0	0	0	0	0	0	0	0	0	0	0	0	0	2091000000	0	544	0	0
2020-11-30 17:19:26	2020-11-30 17:19:05	2020-11-30 17:20:36		I blocked my favorite bitch 😭😭😂 mane she was being fuckin petty..ima be pissed later when I wake up sober 💀		I blocked my favorite bitch 😭😭😂 mane she was being fuckin petty..ima be pissed later when I wake up sober 💀	http://twitter.com/	http://twitter.com/	en	0	100	0	-5	SOCIALMEDIA,SOCIALMEDIA_TWITTER	TEXT			isNewsHost			[]		0	0			0	0			SEARCH / / Risky Drinking	0	0	0	0	0	0	0	0	0	0	0	0	0	1976000000	0	1838	0	0
2020-11-26 02:42:27	2020-11-26 02:41:07	2020-11-26 02:43:53		@Khairul_35 Bro what the fuck is this? U posted this didn't u? Were these creatures not created by ur God too? Or they just existed? This is what I'm pissed off about. It doesn't seem true. pic.twitter.com/woQxAk0eoE		@Khairul_35 Bro what the fuck is this? U posted this didn't u? Were these creatures not created by ur God too? Or they just existed? This is what I'm pissed off about. It doesn't seem true. https://t.co/woQxAk0eoE	http://twitter.com/	http://twitter.com/	en	0	100	0	-5	SOCIALMEDIA,SOCIALMEDIA_TWITTER	IMAGE			containsImage,hasImage,isComment,isEdited,isNewsHost,isQuestion,isTwitterReply			[{"display_url":"pic.twitter.com/woQxAk0eoE","expanded_url":"https://twitter.com/Rajaa94_kent/status/1331623961763844098/photo/1","url":"https://t.co/woQxAk0eoE"}]	http://pbs.twimg.com/media/Enrg73WVQAE-njx.jpg	0	0			0	0			SEARCH / / Risky Drinking	0	0	0	0	0	0	0	0	0	0	0	0	0	1976000000	0	189	0	0
2020-10-15 00:55:01	2020-10-15 00:54:36	2020-10-15 00:56:24		@ajleime Apple wilding 💀 if I ever say please sir it’d be in a pissed off tone not crying one ew		@ajleime Apple wilding 💀 if I ever say please sir it’d be in a pissed off tone not crying one ew	http://twitter.com/	http://twitter.com/	en	0	100	0	-5	SOCIALMEDIA,SOCIALMEDIA_TWITTER	TEXT			isComment,isNewsHost,isTwitterReply,isEdited			[]		0	0			0	0			SEARCH / / Risky Drinking	0	0	0	0	0	0	0	0	0	0	0	0	0	2091000000	0	1083	0	0
2020-12-07 11:45:35	2020-12-07 11:45:06	2020-12-07 11:46:57		Notice that the media now talk in terms of infection rates rather than deaths, they are pissed off that this virus hasn’t spread faster, seriously gastro spreads with rampant pace COVID-19 on the other hand spreads like the flu, hmmmmm.		Notice that the media now talk in terms of infection rates rather than deaths, they are pissed off that this virus hasn’t spread faster, seriously gastro spreads with rampant pace COVID-19 on the other hand spreads like the flu, hmmmmm.	http://twitter.com/	http://twitter.com/	en	0	100	0	-5	SOCIALMEDIA,SOCIALMEDIA_TWITTER	TEXT			isNewsHost			[{"display_url":"twitter.com/groupironbar/s…","expanded_url":"https://twitter.com/groupironbar/status/1335472948015026178","url":"https://t.co/A9bqNhUrp9"}]		0	0			0	0			SEARCH / / Risky Drinking	0	0	1	0	0	0	0	0	0	0	0	0	0	1976000000	0	6844	0	0
2020-10-05 12:21:26	2020-10-05 12:21:06	2020-10-05 12:21:51		While I was in hospital dealing with the constant WALL OF NOISE all day, every day, I got pissed at not being able to supply docs & pharms w nec info & on a whim called the GP practice I attended fr 1999-?2008 to ask them to fwd relevant records (which they DID).		While I was in hospital dealing with the constant WALL OF NOISE all day, every day, I got pissed at not being able to supply docs & pharms w nec info & on a whim called the GP practice I attended fr 1999-?2008 to ask them to fwd relevant records (which they DID).	http://twitter.com/	http://twitter.com/	en	0	100	0	-5	SOCIALMEDIA,SOCIALMEDIA_TWITTER	TEXT			isComment,isNewsHost,isQuestion,isTwitterReply,isEdited			[]		0	0			0	0			SEARCH / / Risky Drinking	0	0	0	0	0	0	0	0	0	0	0	0	0	2091000000	0	451	0	0
2020-10-12 07:05:56	2020-10-12 07:05:26	2020-10-12 07:06:01		@HBadger07 Thank you mama! For real, bring on Twitter drinks 🥂 we really deserve it the most, carrying during a pandemic! I’ll be tipsy off the smell 😅		@HBadger07 Thank you mama! For real, bring on Twitter drinks 🥂 we really deserve it the most, carrying during a pandemic! I’ll be tipsy off the smell 😅	http://twitter.com/	http://twitter.com/	en	0	100	0	5	SOCIALMEDIA,SOCIALMEDIA_TWITTER	TEXT			isComment,isTwitterReply,isNewsHost,isEdited			[]		0	0			0	0			SEARCH / / Risky Drinking	0	0	0	0	0	0	0	0	0	0	0	0	0	2091000000	0	94	0	0
2020-10-14 11:02:17	2020-10-14 11:01:52	2020-10-14 11:02:40		@calebcluff @Jce1035 @Warwick_Long @GrogsGamut @abcmelbourne And now we’re all wheelly pissed off		@calebcluff @Jce1035 @Warwick_Long @GrogsGamut @abcmelbourne And now we’re all wheelly pissed off	http://twitter.com/	http://twitter.com/	en	0	50	0	-5	SOCIALMEDIA,SOCIALMEDIA_TWITTER	TEXT			isComment,isNewsHost,isTwitterReply,isEdited			[]		0	0			0	0			SEARCH / / Risky Drinking	0	0	1	0	0	0	0	0	0	0	0	0	0	2091000000	0	296	0	0
2020-10-09 21:15:43	2020-10-09 21:15:03	2020-10-09 21:16:09		@timrosen35 And I know the new touchy-feely world but Ratts has to be pissed off at Carlisle...		@timrosen35 And I know the new touchy-feely world but Ratts has to be pissed off at Carlisle...	http://twitter.com/	http://twitter.com/	en	0	100	0	-5	SOCIALMEDIA,SOCIALMEDIA_TWITTER	TEXT			isComment,isTwitterReply,isNewsHost,isEdited			[]		0	0			0	0			SEARCH / / Risky Drinking	0	0	0	0	0	0	0	0	0	0	0	0	0	2091000000	0	1673	0	0
2020-11-06 21:40:37	2020-11-06 21:39:45	2020-11-06 21:40:43		@Bhaal_Spawn Kind of pissed I don't get this kind of DM though because frankly, I'd look flipping amazing in that!		@Bhaal_Spawn Kind of pissed I don't get this kind of DM though because frankly, I'd look flipping amazing in that!	http://twitter.com/	http://twitter.com/	en	0	100	0	-5	SOCIALMEDIA,SOCIALMEDIA_TWITTER	TEXT			isComment,isEdited,isNewsHost,isTwitterReply			[]		0	0			0	0			SEARCH / / Risky Drinking	0	0	0	0	0	0	0	0	0	0	0	0	0	1976000000	0	3367	0	0
2020-11-20 10:06:30	2020-11-20 10:06:03	2020-11-20 10:08:33		So pissed off right now...🤬		So pissed off right now...🤬	http://twitter.com/	http://twitter.com/	en	0	75	0	-5	SOCIALMEDIA,SOCIALMEDIA_TWITTER	TEXT	http://twitter.com/KazzieJean/status/1329561604111835139		isClusterMainDoc,isEdited,isNewsHost			[{"display_url":"twitter.com/jodimckaymp/st…","expanded_url":"https://twitter.com/jodimckaymp/status/1329516348922236931","url":"https://t.co/shFCzMyD6B"}]		0	0			0	0			SEARCH / / Risky Drinking	0	0	0	0	0	0	0	0	0	0	0	0	0	1976000000	0	386	0	0
2020-11-04 22:32:55	2020-11-04 22:32:04	2020-11-04 22:34:41		@DougCameron51 @an_untamed @AnnastaciaMP And State of Origin win tonight. Scotty will be pissed off about his Blues.		@DougCameron51 @an_untamed @AnnastaciaMP And State of Origin win tonight. Scotty will be pissed off about his Blues.	http://twitter.com/	http://twitter.com/	en	0	100	0	0	SOCIALMEDIA,SOCIALMEDIA_TWITTER	TEXT			isComment,isEdited,isNewsHost,isTwitterReply			[]		0	0			0	0			SEARCH / / Risky Drinking	0	0	0	0	0	0	0	0	0	0	0	0	0	1976000000	0	161	0	0
2020-11-19 19:47:49	2020-11-19 19:47:06	2020-11-19 19:52:59		@jojoeyjo9 I remember the address he made.Basically if you’re not a member you don’t belong. It was toxic and I’ve never forgotten that address at Vic Park and it pissed me off I was a single Dad doing my best to support the boys and come out in 2002 and 2003 after we lost and he said that		@jojoeyjo9 I remember the address he made.Basically if you’re not a member you don’t belong. It was toxic and I’ve never forgotten that address at Vic Park and it pissed me off I was a single Dad doing my best to support the boys and come out in 2002 and 2003 after we lost and he said that	http://twitter.com/	http://twitter.com/	en	0	100	0	-5	SOCIALMEDIA,SOCIALMEDIA_TWITTER	TEXT			isComment,isEdited,isNewsHost,isTwitterReply			[]		0	0			0	0			SEARCH / / Risky Drinking	0	0	0	0	0	0	0	0	0	0	0	0	0	1976000000	0	4184	0	0
2020-12-01 15:24:07	2020-12-01 15:23:23	2020-12-01 15:25:37		@ASPI_org @michael_ASPI Far as I can see mostly people are pissed off that we're still in Afghanistan.		@ASPI_org @michael_ASPI Far as I can see mostly people are pissed off that we're still in Afghanistan.	http://twitter.com/	http://twitter.com/	en	0	100	0	-5	SOCIALMEDIA,SOCIALMEDIA_TWITTER	TEXT			isComment,isEdited,isNewsHost,isTwitterReply			[]		0	0			0	0			SEARCH / / Risky Drinking	0	0	0	0	0	0	0	0	0	0	0	0	0	1976000000	0	355	0	0
2020-11-03 18:12:37	2020-11-03 18:12:10	2020-11-03 18:13:36		@SouthwickMP WTF are you even complaining about? Restrictions being lifted, isn’t that what you sociopaths want? Or are you just pissed they decided to do it slowly & not kill hundreds more? Who are all these people who’ve left btw? I only know 1 person who left & that was to be near family		@SouthwickMP WTF are you even complaining about? Restrictions being lifted, isn’t that what you sociopaths want? Or are you just pissed they decided to do it slowly & not kill hundreds more? Who are all these people who’ve left btw? I only know 1 person who left & that was to be near family	http://twitter.com/	http://twitter.com/	en	0	100	0	-5	SOCIALMEDIA,SOCIALMEDIA_TWITTER	TEXT			isComment,isEdited,isNewsHost,isQuestion,isTwitterReply			[]		0	0			0	0			SEARCH / / Risky Drinking	0	0	0	0	0	0	0	0	0	0	0	0	0	2091000000	0	605	0	0
2020-12-08 00:17:27	2020-12-08 00:16:43	2020-12-08 00:19:01		I guess I do have a thing for embarrassing virgos in restaurants by raising my voice when I'm pissed off at them. They hate that. But also stop pissing me off and being ass wipes.		I guess I do have a thing for embarrassing virgos in restaurants by raising my voice when I'm pissed off at them. They hate that. But also stop pissing me off and being ass wipes.	http://twitter.com/	http://twitter.com/	en	0	100	0	-5	SOCIALMEDIA,SOCIALMEDIA_TWITTER	TEXT			isNewsHost			[]		0	0			0	0			SEARCH / / Risky Drinking	0	0	0	0	0	0	0	0	0	0	0	0	0	1976000000	0	269	0	0
2020-11-13 20:01:46	2020-11-13 20:01:10	2020-11-13 20:03:48		UPDATE - appears they have hidden it as Supplemental material in an article highlighting Indigenous research methodologies for their special issue. Just the recording which means it looks as though it isn't peer reviewed when it was and doesn't appear on my pubs list. I'm pissed		UPDATE - appears they have hidden it as Supplemental material in an article highlighting Indigenous research methodologies for their special issue. Just the recording which means it looks as though it isn't peer reviewed when it was and doesn't appear on my pubs list. I'm pissed	http://twitter.com/	http://twitter.com/	en	0	100	0	-5	SOCIALMEDIA,SOCIALMEDIA_TWITTER	TEXT			isComment,isEdited,isNewsHost,isTwitterReply			[]		0	0			0	0			SEARCH / / Risky Drinking	0	0	1	0	0	0	0	0	0	0	0	0	0	1976000000	0	3688	0	0
2020-11-07 00:01:35	2020-11-07 00:00:58	2020-11-07 00:02:00		@jackisaacwise @georgiecrozier Security can handle intoxicated patrons in clubs and bars, so one could reasonably expect that they can handle tourists. The question whether they were adequately trained is a different one. And the answer is likely 'no'. But again, the index case was not a security guard.		@jackisaacwise @georgiecrozier Security can handle intoxicated patrons in clubs and bars, so one could reasonably expect that they can handle tourists. The question whether they were adequately trained is a different one. And the answer is likely 'no'. But again, the index case was not a security guard.	http://twitter.com/	http://twitter.com/	en	0	100	0	0	SOCIALMEDIA,SOCIALMEDIA_TWITTER	TEXT			isComment,isEdited,isNewsHost,isTwitterReply			[]		0	0			0	0			SEARCH / / Risky Drinking	0	0	0	0	0	0	0	0	0	0	0	0	0	1976000000	0	9	0	0
2020-10-07 09:09:01	2020-10-07 09:08:21	2020-10-07 09:09:29		@iamshaunbailey Man my great great grandchildrenx7.5billion are gonna be so pissed we didn't fix those carbon emissions.		@iamshaunbailey Man my great great grandchildrenx7.5billion are gonna be so pissed we didn't fix those carbon emissions.	http://twitter.com/	http://twitter.com/	en	0	100	0	-5	SOCIALMEDIA,SOCIALMEDIA_TWITTER	TEXT			isComment,isTwitterReply,isNewsHost,isEdited			[]		0	0			0	0			SEARCH / / Risky Drinking	0	0	0	0	0	0	0	0	0	0	0	0	0	2091000000	0	1195	0	0
2020-10-29 22:04:19	2020-10-29 22:03:34	2020-10-29 22:04:24		@Max_Gross @AlboMP I’m really pissed off with @AlboMP for not going into bat for Vic govt throughout this second wave.		@Max_Gross @AlboMP I’m really pissed off with @AlboMP for not going into bat for Vic govt throughout this second wave.	http://twitter.com/	http://twitter.com/	en	0	100	0	-5	SOCIALMEDIA,SOCIALMEDIA_TWITTER	TEXT			isComment,isEdited,isNewsHost,isTwitterReply			[]		0	0			0	0			SEARCH / / Risky Drinking	0	0	0	0	0	0	0	0	0	0	0	0	0	2091000000	0	2488	0	0
2020-10-11 00:11:46	2020-10-11 00:11:20	2020-10-11 00:11:46		@RRustique @HopkinsBRFC @m11596512 I think l would have gone close to knocking her out, that has really pissed me off.		@RRustique @HopkinsBRFC @m11596512 I think l would have gone close to knocking her out, that has really pissed me off.	http://twitter.com/	http://twitter.com/	en	0	100	0	-5	SOCIALMEDIA,SOCIALMEDIA_TWITTER	TEXT			isComment,isTwitterReply,isNewsHost,isEdited			[]		0	0			0	0			SEARCH / / Risky Drinking	0	0	0	0	0	0	0	0	0	0	0	0	0	2091000000	0	4403	0	0
2020-11-23 06:35:49	2020-11-23 06:35:25	2020-11-23 06:38:01		@_Willo_ I thought I’d sneak a run in a gap in the rain. That lasted about 200m until it pissed down the whole way 🤦🏻‍♂️		@_Willo_ I thought I’d sneak a run in a gap in the rain. That lasted about 200m until it pissed down the whole way 🤦🏻‍♂️	http://twitter.com/	http://twitter.com/	en	0	70	0	-5	SOCIALMEDIA,SOCIALMEDIA_TWITTER	TEXT			isComment,isNewsHost,isTwitterReply			[]		0	0			0	0			SEARCH / / Risky Drinking	0	0	0	0	0	0	0	0	0	0	0	0	0	1976000000	0	5111	0	0
2020-10-25 21:17:57	2020-10-25 21:17:30	2020-10-25 21:18:05		Geez Craig Bellamy looked pissed off		Geez Craig Bellamy looked pissed off	http://twitter.com/	http://twitter.com/	en	0	100	0	-5	SOCIALMEDIA,SOCIALMEDIA_TWITTER	TEXT			isEdited,isNewsHost			[]		0	0			0	0			SEARCH / / Risky Drinking	0	0	0	0	0	0	0	0	0	0	0	0	0	2091000000	0	433	0	0
2020-11-22 03:00:18	2020-11-22 02:59:51	2020-11-22 03:02:01		@d4hyvn_ @nevietas Hey I’ve accomplished my task of making someone pissed! pic.twitter.com/W4e6bvXwVU		@d4hyvn_ @nevietas Hey I’ve accomplished my task of making someone pissed! https://t.co/W4e6bvXwVU	http://twitter.com/	http://twitter.com/	en	0	30	0	-5	SOCIALMEDIA,SOCIALMEDIA_TWITTER	IMAGE			containsImage,hasImage,isComment,isEdited,isNewsHost,isTwitterReply			[{"display_url":"pic.twitter.com/W4e6bvXwVU","expanded_url":"https://twitter.com/muiikkomii/status/1330179124116283392/photo/1","url":"https://t.co/W4e6bvXwVU"}]	http://pbs.twimg.com/media/EnW-3BkXIAUESJa.jpg	0	0			0	0			SEARCH / / Risky Drinking	0	0	0	0	0	0	0	0	0	0	0	0	0	1976000000	0	138	0	0
2020-11-12 18:04:43	2020-11-12 18:04:17	2020-11-12 18:05:03		@Tim_jbo @ScottMorrisonMP @JoeBiden Still pissed the White House blocked his Hillsong mate from entry		@Tim_jbo @ScottMorrisonMP @JoeBiden Still pissed the White House blocked his Hillsong mate from entry	http://twitter.com/	http://twitter.com/	en	0	100	0	-5	SOCIALMEDIA,SOCIALMEDIA_TWITTER	TEXT			isComment,isEdited,isNewsHost,isTwitterReply			[]		0	0			0	0			SEARCH / / Risky Drinking	0	0	0	0	0	0	0	0	0	0	0	0	0	1976000000	0	22	0	0
2020-11-22 21:11:50	2020-11-22 21:11:15	2020-11-22 21:13:06		@MikeCarlton01 He now has three supporters! Seems angry and pissed off.		@MikeCarlton01 He now has three supporters! Seems angry and pissed off.	http://twitter.com/	http://twitter.com/	en	0	100	0	-5	SOCIALMEDIA,SOCIALMEDIA_TWITTER	TEXT			isComment,isTwitterReply,isNewsHost			[]		0	0			0	0			SEARCH / / Risky Drinking	0	0	0	0	0	0	0	0	0	0	0	0	0	1976000000	0	130	0	0
2020-11-11 00:56:38	2020-11-11 00:56:03	2020-11-11 00:56:55		getting tipsy with my mate over zoom. who says you cant still drink together when you're on the other side of the world from each other.		getting tipsy with my mate over zoom. who says you cant still drink together when you're on the other side of the world from each other.	http://twitter.com/	http://twitter.com/	en	0	100	0	0	SOCIALMEDIA,SOCIALMEDIA_TWITTER	TEXT			isEdited,isNewsHost			[]		0	0			0	0			SEARCH / / Risky Drinking	0	0	0	0	0	0	0	0	0	0	0	0	0	1976000000	0	708	0	0
2020-10-29 19:02:17	2020-10-29 19:01:49	2020-10-29 19:02:40		@DieHardMMAPod This is a dumb take by Uriah but I kinda like the new pissed off version of him. Excited to see what he looks like this weekend!		@DieHardMMAPod This is a dumb take by Uriah but I kinda like the new pissed off version of him. Excited to see what he looks like this weekend!	http://twitter.com/	http://twitter.com/	en	0	100	0	5	SOCIALMEDIA,SOCIALMEDIA_TWITTER	TEXT			isComment,isEdited,isNewsHost,isTwitterReply			[]		0	0			0	0			SEARCH / / Risky Drinking	0	0	0	0	0	0	0	0	0	0	0	0	0	2091000000	0	83	0	0
2020-10-31 18:01:47	2020-10-31 18:01:25	2020-10-31 18:02:12		@MsUnformation @DanielAndrewsMP You’re right, why didn’t I connect the dots earlier, of course it’s Dan’s fault! Nothing at all to do with me placing the order ~11pm last night, half (ok, whole) pissed I’ll message Rachel, demand she ask Dan about it at next presser. Thanks Ms. you’ve always got my back😁💜		@MsUnformation @DanielAndrewsMP You’re right, why didn’t I connect the dots earlier, of course it’s Dan’s fault! Nothing at all to do with me placing the order ~11pm last night, half (ok, whole) pissed I’ll message Rachel, demand she ask Dan about it at next presser. Thanks Ms. you’ve always got my back😁💜	http://twitter.com/	http://twitter.com/	en	0	86	0	-5	SOCIALMEDIA,SOCIALMEDIA_TWITTER	TEXT			isComment,isEdited,isNewsHost,isTwitterReply			[]		0	0			0	0			SEARCH / / Risky Drinking	0	0	0	0	0	0	0	0	0	0	0	0	0	2091000000	0	5078	0	0
2020-10-19 17:31:44	2020-10-19 17:31:23	2020-10-19 17:32:09		@Vic_Rollison I get the sense that they think they are clever, because they have undermined every state including the LNP ones, and forced them all to reopen their borders. They have pissed off every state premier in the process. Would love to be fly on wall at next National cabinet meeting		@Vic_Rollison I get the sense that they think they are clever, because they have undermined every state including the LNP ones, and forced them all to reopen their borders. They have pissed off every state premier in the process. Would love to be fly on wall at next National cabinet meeting	http://twitter.com/	http://twitter.com/	en	0	100	0	-5	SOCIALMEDIA,SOCIALMEDIA_TWITTER	TEXT			isComment,isNewsHost,isTwitterReply,isEdited			[]		0	0			0	0			SEARCH / / Risky Drinking	0	0	3	0	0	0	0	0	0	0	0	0	0	2091000000	0	319	0	0
2020-11-19 18:31:37	2020-11-19 18:31:04	2020-11-19 18:33:11		@judges119 Nothing like hanging around a bunch of ex-SF guys getting shitfaced to give you great insights into brutal and uncaring operators can be. Some situations are extreme and warranted, some are fuckups and a mistake and way too many are just fked up people doing what they do.		@judges119 Nothing like hanging around a bunch of ex-SF guys getting shitfaced to give you great insights into brutal and uncaring operators can be. Some situations are extreme and warranted, some are fuckups and a mistake and way too many are just fked up people doing what they do.	http://twitter.com/	http://twitter.com/	en	0	100	0	0	SOCIALMEDIA,SOCIALMEDIA_TWITTER	TEXT			isComment,isEdited,isNewsHost,isTwitterReply			[]		0	0			0	0			SEARCH / / Risky Drinking	0	0	0	0	0	0	0	0	0	0	0	0	0	1976000000	0	18	0	0
2020-11-19 09:15:37	2020-11-19 09:15:04	2020-11-19 09:17:21		Tomorrow: Friday 20th Nov 6:00pm - Ballarat Happy Hour aatimes.org.au/events/#e7155		Tomorrow: Friday 20th Nov 6:00pm - Ballarat Happy Hour https://t.co/OwMv9Zimza	http://twitter.com/	http://twitter.com/	en	0	22	0	5	SOCIALMEDIA,SOCIALMEDIA_TWITTER	LINK			isEdited,isNewsHost			[{"display_url":"aatimes.org.au/events/#e7155","expanded_url":"http://aatimes.org.au/events/#e7155","url":"https://t.co/OwMv9Zimza"}]		0	0			0	0			SEARCH / / Risky Drinking	0	0	0	0	0	0	0	0	0	0	0	0	0	1976000000	0	194	0	0
2020-11-18 22:09:20	2020-11-18 22:08:56	2020-11-18 22:11:17		The flower asked a bee, "When will the world end?" The bee looked dumbfounded, then buzzed off. The flower asked a spider: there was only silence. A cat sniffed at her petals. She asked the same question. It seemed to #Prevaricate any response, then pissed on her stem. #vss365		The flower asked a bee, "When will the world end?" The bee looked dumbfounded, then buzzed off. The flower asked a spider: there was only silence. A cat sniffed at her petals. She asked the same question. It seemed to #Prevaricate any response, then pissed on her stem. #vss365	http://twitter.com/	http://twitter.com/	en	0	100	0	0	SOCIALMEDIA,SOCIALMEDIA_TWITTER	TEXT			isEdited,isNewsHost,isQuestion			[]		0	0			0	0			SEARCH / / Risky Drinking	0	0	0	0	0	0	0	0	0	0	0	0	0	1976000000	0	1463	0	0
2020-10-25 08:40:22	2020-10-25 08:40:03	2020-10-25 08:41:52		@thaylock Wobbled more than the inebriated fillies exiting Flemington on cup day. Serious cruising speed though		@thaylock Wobbled more than the inebriated fillies exiting Flemington on cup day. Serious cruising speed though	http://twitter.com/	http://twitter.com/	en	0	100	0	-5	SOCIALMEDIA,SOCIALMEDIA_TWITTER	TEXT			isComment,isEdited,isNewsHost,isTwitterReply			[]		0	0			0	0			SEARCH / / Risky Drinking	0	0	0	0	0	0	0	0	0	0	0	0	0	2091000000	0	5509	0	0
2020-10-07 11:53:54	2020-10-07 11:53:23	2020-10-07 11:54:01		@TheGreatMWall He must have already pissed Ballmer off, what a fuck up if this is true. I think Paul will be on the move.		@TheGreatMWall He must have already pissed Ballmer off, what a fuck up if this is true. I think Paul will be on the move.	http://twitter.com/	http://twitter.com/	en	0	100	0	-5	SOCIALMEDIA,SOCIALMEDIA_TWITTER	TEXT			isComment,isNewsHost,isTwitterReply,isEdited			[]		0	0			0	0			SEARCH / / Risky Drinking	0	0	0	0	0	0	0	0	0	0	0	0	0	2091000000	0	1502	0	0
2020-10-15 18:47:16	2020-10-15 18:46:52	2020-10-15 18:48:26		@PeterCredlin_PW Please respond to your distractors who R Pissed off with your bombastic approach @ Dan's press conferences U treated the Press conferences as Dan's Trial & he wasn't So why continue this line of ? U overstepped your entitlement & ppl just don't appreciate your Treatment of Dan		@PeterCredlin_PW Please respond to your distractors who R Pissed off with your bombastic approach @ Dan's press conferences U treated the Press conferences as Dan's Trial & he wasn't So why continue this line of ? U overstepped your entitlement & ppl just don't appreciate your Treatment of Dan	http://twitter.com/	http://twitter.com/	en	0	100	0	-5	SOCIALMEDIA,SOCIALMEDIA_TWITTER	TEXT			isQuestion,isComment,isTwitterReply,isNewsHost,isEdited			[]		0	0			0	0			SEARCH / / Risky Drinking	0	0	0	0	0	0	0	0	0	0	0	0	0	2091000000	0	214	0	0
2020-12-11 21:57:42	2020-12-11 21:57:16	2020-12-11 21:59:17		@JuneBlack666 Yes definitely! I see it the same way! I dont think i have the commitment for a properly set up multi chaptered AU, so im just gonna have them meet when Hannibal unknowingly messes up the job Will’s been hired to do, and Will is pissed off at him haha		@JuneBlack666 Yes definitely! I see it the same way! I dont think i have the commitment for a properly set up multi chaptered AU, so im just gonna have them meet when Hannibal unknowingly messes up the job Will’s been hired to do, and Will is pissed off at him haha	http://twitter.com/	http://twitter.com/	en	0	100	0	5	SOCIALMEDIA,SOCIALMEDIA_TWITTER	TEXT			isComment,isNewsHost,isTwitterReply			[]		0	0			0	0			SEARCH / / Risky Drinking	0	0	0	0	0	0	0	0	0	0	0	0	0	1976000000	0	584	0	0
2020-11-19 22:44:23	2020-11-19 22:43:31	2020-11-19 22:46:33		@CaseyBriggs Do you know how pissed @jocrothers will be if he replies to you before he replies to her?		@CaseyBriggs Do you know how pissed @jocrothers will be if he replies to you before he replies to her?	http://twitter.com/	http://twitter.com/	en	0	100	0	0	SOCIALMEDIA,SOCIALMEDIA_TWITTER	TEXT			isComment,isEdited,isNewsHost,isQuestion,isTwitterReply			[]		0	0			0	0			SEARCH / / Risky Drinking	0	0	0	0	0	0	0	0	0	0	0	0	0	1976000000	0	555	0	0
2020-11-30 18:36:41	2020-11-30 18:36:22	2020-11-30 18:38:12		never in our history has a Pm pissed on his own boots so often.		never in our history has a Pm pissed on his own boots so often.	http://twitter.com/	http://twitter.com/	en	0	100	0	-5	SOCIALMEDIA,SOCIALMEDIA_TWITTER	TEXT	http://twitter.com/TonyDal49796178/status/1333310961835417602		isNewsHost			[{"display_url":"twitter.com/abcnews/status…","expanded_url":"https://twitter.com/abcnews/status/1333242839992418304","url":"https://t.co/7J5htzZNyZ"}]		0	0			0	0			SEARCH / / Risky Drinking	0	0	0	0	0	0	0	0	0	0	0	0	0	1976000000	0	388	0	0
2020-10-18 08:12:30	2020-10-18 08:12:05	2020-10-18 08:12:35		@PRGuy17 Don't you love it though when RWNJs do their naana? Not only a great victory for a young lady, who thoroughly deserved it, but it's clearly pissed off News Corp! What more could you want? 😃 All I need now is a word on the subject from the Insane Clown Posse, ie Sky News.		@PRGuy17 Don't you love it though when RWNJs do their naana? Not only a great victory for a young lady, who thoroughly deserved it, but it's clearly pissed off News Corp! What more could you want? 😃 All I need now is a word on the subject from the Insane Clown Posse, ie Sky News.	http://twitter.com/	http://twitter.com/	en	0	100	0	5	SOCIALMEDIA,SOCIALMEDIA_TWITTER	TEXT			isQuestion,isComment,isTwitterReply,isNewsHost,isEdited			[]		0	0			0	0			SEARCH / / Risky Drinking	0	0	0	0	0	0	0	0	0	0	0	0	0	2091000000	0	27	0	0
2020-11-10 14:55:30	2020-11-10 14:54:49	2020-11-10 14:55:31		@rhysam I can’t actually explain how pissed off this made me. #ScottyTheSexist #ScottyTheBully		@rhysam I can’t actually explain how pissed off this made me. #ScottyTheSexist #ScottyTheBully	http://twitter.com/	http://twitter.com/	en	0	70	0	-5	SOCIALMEDIA,SOCIALMEDIA_TWITTER	TEXT			isComment,isEdited,isNewsHost,isTwitterReply			[]		0	0			0	0			SEARCH / / Risky Drinking	0	0	0	0	0	0	0	0	0	0	0	0	0	1976000000	0	472	0	0
2020-10-24 16:42:59	2020-10-24 16:42:36	2020-10-24 16:43:23		@NomessTess @JimmiDoodle @noplaceforsheep @Magpie1954nBird @slsandpet @nobby15 "I'm a little bit tipsy, when I drive my car. I'm a little bit single...even when I'm not. I'm a little bit la la lalala laa...I'm a little bit Alexis!" youtube.com/watch?v=Dc9zPU… pic.twitter.com/2XGz3kjG9A		@NomessTess @JimmiDoodle @noplaceforsheep @Magpie1954nBird @slsandpet @nobby15 "I'm a little bit tipsy, when I drive my car. I'm a little bit single...even when I'm not. I'm a little bit la la lalala laa...I'm a little bit Alexis!" https://t.co/Vkg4l6w6oJ https://t.co/2XGz3kjG9A	http://twitter.com/	http://twitter.com/	en	0	64	0	0	SOCIALMEDIA,SOCIALMEDIA_TWITTER	IMAGE			containsImage,hasImage,isComment,isEdited,isNewsHost,isTwitterReply			[{"display_url":"pic.twitter.com/2XGz3kjG9A","expanded_url":"https://twitter.com/MettaBhavana1/status/1319876930166951937/photo/1","url":"https://t.co/2XGz3kjG9A"},{"display_url":"youtube.com/watch?v=Dc9zPU…","expanded_url":"https://www.youtube.com/watch?v=Dc9zPUkrybE","url":"https://t.co/Vkg4l6w6oJ"}]	http://pbs.twimg.com/media/ElElESWVMAAdSD0.jpg	0	0			0	0			SEARCH / / Risky Drinking	0	0	0	0	0	0	0	0	0	0	0	0	0	2091000000	0	2441	0	0
2020-11-30 23:11:01	2020-11-30 23:10:19	2020-11-30 23:13:04		@leftist_brain No matter what. It is always happy hour somewhere in the world		@leftist_brain No matter what. It is always happy hour somewhere in the world	http://twitter.com/	http://twitter.com/	en	0	100	0	5	SOCIALMEDIA,SOCIALMEDIA_TWITTER	TEXT			isComment,isEdited,isNewsHost,isTwitterReply			[]		0	0			0	0			SEARCH / / Risky Drinking	0	0	0	0	0	0	0	0	0	0	0	0	0	1976000000	0	1452	0	0
2020-10-31 14:07:24	2020-10-31 14:06:42	2020-10-31 14:07:45		That's why i get pissed off when my partner turns the machine off without taking stuff out: it beeps for a reason!		That's why i get pissed off when my partner turns the machine off without taking stuff out: it beeps for a reason!	http://twitter.com/	http://twitter.com/	en	0	100	0	-5	SOCIALMEDIA,SOCIALMEDIA_TWITTER	TEXT			isEdited,isNewsHost			[{"display_url":"twitter.com/DustyPee/statu…","expanded_url":"https://twitter.com/DustyPee/status/1322348136707153925","url":"https://t.co/uUY6FzhP5z"}]		0	0			0	0			SEARCH / / Risky Drinking	0	0	0	0	0	0	0	0	0	0	0	0	0	2091000000	0	661	0	0
2020-11-02 18:39:55	2020-11-02 18:39:33	2020-11-02 18:41:19		@AnnMemmott Im 42 and I still get upset/pissed off when someone fucks with my stuff. Just cruel to treat children that way		@AnnMemmott Im 42 and I still get upset/pissed off when someone fucks with my stuff. Just cruel to treat children that way	http://twitter.com/	http://twitter.com/	en	0	100	0	-5	SOCIALMEDIA,SOCIALMEDIA_TWITTER	TEXT			isComment,isEdited,isNewsHost,isTwitterReply			[]		0	0			0	0			SEARCH / / Risky Drinking	0	0	0	0	0	0	0	0	0	0	0	0	0	2091000000	0	97	0	0
2020-11-18 09:19:17	2020-11-18 09:18:35	2020-11-18 09:21:08		Fuck me. The timing of some notifications. Appeared when I looked at a pic, disappeared when I pissed the pic off. I’m losing my fucking mind.		Fuck me. The timing of some notifications. Appeared when I looked at a pic, disappeared when I pissed the pic off. I’m losing my fucking mind.	http://twitter.com/	http://twitter.com/	en	0	100	0	-5	SOCIALMEDIA,SOCIALMEDIA_TWITTER	TEXT			isEdited,isNewsHost			[]		0	0			0	0			SEARCH / / Risky Drinking	0	0	0	0	0	0	0	0	0	0	0	0	0	1976000000	0	37	0	0
2020-11-03 21:14:10	2020-11-03 21:13:20	2020-11-03 21:15:46		@LifeAftrDeth616 This was meant to be a Google search! I'm pissed as shit!		@LifeAftrDeth616 This was meant to be a Google search! I'm pissed as shit!	http://twitter.com/	http://twitter.com/	en	0	100	0	-5	SOCIALMEDIA,SOCIALMEDIA_TWITTER	TEXT			isComment,isEdited,isNewsHost,isTwitterReply			[]		0	0			0	0			SEARCH / / Risky Drinking	0	0	0	0	0	0	0	0	0	0	0	0	0	1976000000	0	655	0	0
2020-11-05 08:50:38	2020-11-05 08:49:59	2020-11-05 08:52:19		@Underdogsbiteup Hahahahaha. Or they’re all getting pissed round at the Palins’.		@Underdogsbiteup Hahahahaha. Or they’re all getting pissed round at the Palins’.	http://twitter.com/	http://twitter.com/	en	0	70	0	-5	SOCIALMEDIA,SOCIALMEDIA_TWITTER	TEXT			isComment,isEdited,isNewsHost,isTwitterReply			[]		0	0			0	0			SEARCH / / Risky Drinking	0	0	0	0	0	0	0	0	0	0	0	0	0	1976000000	0	1845	0	0
2020-10-17 18:23:53	2020-10-17 18:23:13	2020-10-17 18:24:03		@TheBlock Not impressed with the lack of professionalism this season; calling contestants liars, and comments like "I'm really pissed off about this", is really uncalled for. Been a huge Block fan and haven't missed an episode since 2014... not sure I'll be tuning in next season.		@TheBlock Not impressed with the lack of professionalism this season; calling contestants liars, and comments like "I'm really pissed off about this", is really uncalled for. Been a huge Block fan and haven't missed an episode since 2014... not sure I'll be tuning in next season.	http://twitter.com/	http://twitter.com/	en	0	100	0	-5	SOCIALMEDIA,SOCIALMEDIA_TWITTER	TEXT			isComment,isTwitterReply,isNewsHost,isEdited			[]		0	0			0	0			SEARCH / / Risky Drinking	0	0	0	0	0	0	0	0	0	0	0	0	0	2091000000	0	7	0	0
2020-10-29 18:05:29	2020-10-29 18:04:55	2020-10-29 18:05:30		@QldSportsFan 🙄 wasn’t even tipsy. 🙄		@QldSportsFan 🙄 wasn’t even tipsy. 🙄	http://twitter.com/	http://twitter.com/	en	0	0	0	0	SOCIALMEDIA,SOCIALMEDIA_TWITTER	TEXT			isComment,isEdited,isNewsHost,isTwitterReply			[]		0	0			0	0			SEARCH / / Risky Drinking	0	0	0	0	0	0	0	0	0	0	0	0	0	2091000000	0	567	0	0
2020-12-03 05:16:32	2020-12-03 05:15:50	2020-12-03 05:18:13		i'm always gonna be pissed that blackout never won a grammy		i'm always gonna be pissed that blackout never won a grammy	http://twitter.com/	http://twitter.com/	en	0	100	0	-5	SOCIALMEDIA,SOCIALMEDIA_TWITTER	TEXT			isNewsHost			[{"display_url":"twitter.com/billboard/stat…","expanded_url":"https://twitter.com/billboard/status/1334191606040207360","url":"https://t.co/LcA57IvBUD"}]		0	0			0	0			SEARCH / / Risky Drinking	0	0	0	0	0	0	0	0	0	0	0	0	0	1976000000	0	311	0	0
2020-11-08 23:02:51	2020-11-08 23:02:22	2020-11-08 23:03:22		not me being tipsy from 1 cocktail		not me being tipsy from 1 cocktail	http://twitter.com/	http://twitter.com/	en	0	100	0	-5	SOCIALMEDIA,SOCIALMEDIA_TWITTER	TEXT			isEdited,isNewsHost			[]		0	0			0	0			SEARCH / / Risky Drinking	0	0	0	0	0	0	0	0	0	0	0	0	0	1976000000	0	151	0	0
2020-12-13 16:16:50	2020-12-13 16:16:22	2020-12-13 16:18:15		@DaveSharma 'unnamed third country'. So there's a country in addition to China that's also pissed off by your hopeless toad of a boss and refused to buy our lobsters? Please clarify who else your hopeless toad of a boss has pissed off.		@DaveSharma 'unnamed third country'. So there's a country in addition to China that's also pissed off by your hopeless toad of a boss and refused to buy our lobsters? Please clarify who else your hopeless toad of a boss has pissed off.	http://twitter.com/	http://twitter.com/	en	0	100	0	-5	SOCIALMEDIA,SOCIALMEDIA_TWITTER	TEXT			isQuestion,isComment,isTwitterReply,isNewsHost			[]		0	0			0	0			SEARCH / / Risky Drinking	0	0	0	0	0	0	0	0	0	0	0	0	0	1976000000	0	93	0	0
2020-10-22 10:22:58	2020-10-22 10:22:33	2020-10-22 10:23:00		My friend (Sri Lankan lady maried to an Irish guy) once told me while tipsy that she didn't want kids coz she didn't want to take chances on the genetic lottery and end up like Padma Lakshmi with her real pale skin baby. She said: "I DONT WANT A WHITE BABY COMING OUT OF ME!"		My friend (Sri Lankan lady maried to an Irish guy) once told me while tipsy that she didn't want kids coz she didn't want to take chances on the genetic lottery and end up like Padma Lakshmi with her real pale skin baby. She said: "I DONT WANT A WHITE BABY COMING OUT OF ME!"	http://twitter.com/	http://twitter.com/	en	0	100	0	-5	SOCIALMEDIA,SOCIALMEDIA_TWITTER	TEXT			isEdited,isNewsHost			[]		0	0			0	0			SEARCH / / Risky Drinking	0	0	0	0	0	0	0	0	0	0	0	0	0	2091000000	0	252	0	0
2020-10-30 16:08:33	2020-10-30 16:08:04	2020-10-30 16:08:48		I can understand why people are pissed about Isaac Smith, it’s because these Hawks supporters 5 years ago are now Richmond supporters		I can understand why people are pissed about Isaac Smith, it’s because these Hawks supporters 5 years ago are now Richmond supporters	http://twitter.com/	http://twitter.com/	en	0	100	0	-5	SOCIALMEDIA,SOCIALMEDIA_TWITTER	TEXT			isEdited,isNewsHost			[]		0	0			0	0			SEARCH / / Risky Drinking	0	0	0	0	0	0	0	0	0	0	0	0	0	2091000000	0	248	0	0
2020-12-05 16:17:42	2020-12-05 16:16:52	2020-12-05 16:19:01		@tonytost There Will Be Blood was shot in the same small town around the same time. A unicorn must have pissed in the water supply that year.		@tonytost There Will Be Blood was shot in the same small town around the same time. A unicorn must have pissed in the water supply that year.	http://twitter.com/	http://twitter.com/	en	0	100	0	-5	SOCIALMEDIA,SOCIALMEDIA_TWITTER	TEXT			isComment,isEdited,isNewsHost,isTwitterReply			[]		0	0			0	0			SEARCH / / Risky Drinking	0	0	0	0	0	0	0	0	0	0	0	0	0	1976000000	0	25444	0	0
2020-10-30 02:53:16	2020-10-30 02:52:49	2020-10-30 02:53:32		uh oh yikes someones pissed😬		uh oh yikes someones pissed😬	http://twitter.com/	http://twitter.com/	en	0	100	0	-5	SOCIALMEDIA,SOCIALMEDIA_TWITTER	TEXT			isEdited,isNewsHost			[{"display_url":"twitter.com/itsBayleyWWE/s…","expanded_url":"https://twitter.com/itsBayleyWWE/status/1321841507201032192","url":"https://t.co/uGSqVjbVdB"}]		0	0			0	0			SEARCH / / Risky Drinking	0	0	0	0	0	0	0	0	0	0	0	0	0	2091000000	0	264	0	0
2020-10-12 20:02:07	2020-10-12 20:01:43	2020-10-12 20:02:10		@Peter_Neirs Yes... Peta, very easy to spell when you're as pissed as I am.		@Peter_Neirs Yes... Peta, very easy to spell when you're as pissed as I am.	http://twitter.com/	http://twitter.com/	en	0	100	0	5	SOCIALMEDIA,SOCIALMEDIA_TWITTER	TEXT			isComment,isNewsHost,isTwitterReply,isEdited			[]		0	0			0	0			SEARCH / / Risky Drinking	0	0	0	0	0	0	0	0	0	0	0	0	0	2091000000	0	1522	0	0
2020-10-21 21:43:58	2020-10-21 21:43:18	2020-10-21 21:44:03		@CraigSilverman The question is, will Ice sue him for defamation? Because he's got pockets to get pissed off and take it deep.		@CraigSilverman The question is, will Ice sue him for defamation? Because he's got pockets to get pissed off and take it deep.	http://twitter.com/	http://twitter.com/	en	0	100	0	-5	SOCIALMEDIA,SOCIALMEDIA_TWITTER	TEXT			isComment,isEdited,isNewsHost,isQuestion,isTwitterReply			[]		0	0			0	0			SEARCH / / Risky Drinking	0	0	0	0	0	0	0	0	0	0	0	0	0	2091000000	0	3109	0	0
2020-11-17 23:02:58	2020-11-17 23:02:13	2020-11-17 23:04:48		@qikipedia Flirting Britons get shitfaced at the pub and fight everyone. Yeah, how do YOU like it?		@qikipedia Flirting Britons get shitfaced at the pub and fight everyone. Yeah, how do YOU like it?	http://twitter.com/	http://twitter.com/	en	0	100	0	-5	SOCIALMEDIA,SOCIALMEDIA_TWITTER	TEXT			isComment,isEdited,isNewsHost,isQuestion,isTwitterReply			[]		0	0			0	0			SEARCH / / Risky Drinking	0	0	1	0	0	0	0	0	0	0	0	0	0	1976000000	0	2037	0	0
2020-10-15 16:43:36	2020-10-15 16:43:19	2020-10-15 16:45:47		@MKBHD I’m pissed the Australian version only supports sub6 5G. Yet the version in America does both ?		@MKBHD I’m pissed the Australian version only supports sub6 5G. Yet the version in America does both ?	http://twitter.com/	http://twitter.com/	en	0	100	0	-5	SOCIALMEDIA,SOCIALMEDIA_TWITTER	TEXT			isComment,isNewsHost,isQuestion,isTwitterReply,isEdited			[]		0	0			0	0			SEARCH / / Risky Drinking	0	0	0	0	0	0	0	0	0	0	0	0	0	2091000000	0	153	0	0
2020-12-02 18:20:12	2020-12-02 18:19:34	2020-12-02 18:21:14		can't stop thinking about that reddit post where the dude and his friends all pissed in a hot tub with his wife in it and he couldn't work out why she wasn't cool with it		can't stop thinking about that reddit post where the dude and his friends all pissed in a hot tub with his wife in it and he couldn't work out why she wasn't cool with it	http://twitter.com/	http://twitter.com/	en	0	100	0	-5	SOCIALMEDIA,SOCIALMEDIA_TWITTER	TEXT			isNewsHost			[]		0	0			0	0			SEARCH / / Risky Drinking	0	0	0	0	0	0	0	0	0	0	0	0	0	1976000000	0	82	0	0
2020-11-25 18:48:53	2020-11-25 18:48:37	2020-11-25 18:50:36		#nice #yabbies #platter #waiting #for #us @sailorsfallsestate #thanks #robandmarg #sparkling #pinotgrigio #pinotnoir #gamay #chardonnay #gewurztraminer @daylesfordwinetours @ Daylesford, Victoria instagram.com/p/CIAYQQGjG3G/…		#nice #yabbies #platter #waiting #for #us @sailorsfallsestate #thanks #robandmarg #sparkling #pinotgrigio #pinotnoir #gamay #chardonnay #gewurztraminer @daylesfordwinetours @ Daylesford, Victoria https://t.co/65cXSuN3JE	http://twitter.com/	http://twitter.com/	en	0	0	0	5	SOCIALMEDIA,SOCIALMEDIA_TWITTER	LINK			isEdited,isNewsHost			[{"display_url":"instagram.com/p/CIAYQQGjG3G/…","expanded_url":"https://www.instagram.com/p/CIAYQQGjG3G/?igshid=w9yx9nsb9qha","url":"https://t.co/65cXSuN3JE"}]		0	0			0	0			SEARCH / / Risky Drinking	0	0	0	0	0	0	0	0	0	0	0	0	0	1976000000	0	615	0	0
2020-12-11 19:48:49	2020-12-11 19:48:22	2020-12-11 19:49:58		@THEonlyMVYoung I get pissed because he looks so trashy but it costs thousands of dollars, not a crit on him but on the fashion industry itself. But people gotta spend money on something, I’m sure half the crap I have would make someone poorer than me sick to their stomachs		@THEonlyMVYoung I get pissed because he looks so trashy but it costs thousands of dollars, not a crit on him but on the fashion industry itself. But people gotta spend money on something, I’m sure half the crap I have would make someone poorer than me sick to their stomachs	http://twitter.com/	http://twitter.com/	en	0	100	0	-5	SOCIALMEDIA,SOCIALMEDIA_TWITTER	TEXT			isComment,isNewsHost,isTwitterReply			[]		0	0			0	0			SEARCH / / Risky Drinking	0	0	0	0	0	0	0	0	0	0	0	0	0	1976000000	0	11	0	0
2020-11-21 12:55:42	2020-11-21 12:55:22	2020-11-21 12:56:36		so pissed i can’t make free money cause of my pc 😔		so pissed i can’t make free money cause of my pc 😔	http://twitter.com/	http://twitter.com/	en	0	100	0	-5	SOCIALMEDIA,SOCIALMEDIA_TWITTER	TEXT			isNewsHost			[]		0	0			0	0			SEARCH / / Risky Drinking	0	0	0	0	0	0	0	0	0	0	0	0	0	1976000000	0	1137	0	0
2020-10-10 19:59:11	2020-10-10 19:58:38	2020-10-10 19:59:40		Early days but Pies look legless		Early days but Pies look legless	http://twitter.com/	http://twitter.com/	en	0	100	0	5	SOCIALMEDIA,SOCIALMEDIA_TWITTER	TEXT			isNewsHost,isEdited			[]		0	0			0	0			SEARCH / / Risky Drinking	0	0	0	0	0	0	0	0	0	0	0	0	0	2091000000	0	572	0	0
2020-11-04 19:42:50	2020-11-04 19:42:23	2020-11-04 19:46:15		an unbelievably biased and personal report by an either pissed or pissed @mjrowland68 Trump hasn’t claimed victory His speech wasn’t dangerous he is not asking supporters to take up arms as reported He is in Washington and coincidently the folks rioting are Dems - go figure		an unbelievably biased and personal report by an either pissed or pissed @mjrowland68 Trump hasn’t claimed victory His speech wasn’t dangerous he is not asking supporters to take up arms as reported He is in Washington and coincidently the folks rioting are Dems - go figure	http://twitter.com/	http://twitter.com/	en	0	100	0	-5	SOCIALMEDIA,SOCIALMEDIA_TWITTER	TEXT			isEdited,isNewsHost			[]		0	0			0	0			SEARCH / / Risky Drinking	0	0	0	0	0	0	0	0	0	0	0	0	0	1976000000	0	242	0	0
2020-11-16 11:06:21	2020-11-16 11:05:43	2020-11-16 11:07:48		@zerowalls That’s just not true though anything the media is currently saying about him is a lie end of discussion the fact Rio and Gary are pissed says everything		@zerowalls That’s just not true though anything the media is currently saying about him is a lie end of discussion the fact Rio and Gary are pissed says everything	http://twitter.com/	http://twitter.com/	en	0	100	0	-5	SOCIALMEDIA,SOCIALMEDIA_TWITTER	TEXT			isComment,isEdited,isNewsHost,isTwitterReply			[]		0	0			0	0			SEARCH / / Risky Drinking	0	0	0	0	0	0	0	0	0	0	0	0	0	1976000000	0	1903	0	0
2020-12-06 15:53:05	2020-12-06 15:52:32	2020-12-06 15:54:40		@Stella4Menzies Thank God they got intercepted and caught. There would be a lot of pissed off Melburnians if they weren't.		@Stella4Menzies Thank God they got intercepted and caught. There would be a lot of pissed off Melburnians if they weren't.	http://twitter.com/	http://twitter.com/	en	0	100	0	-5	SOCIALMEDIA,SOCIALMEDIA_TWITTER	TEXT			isComment,isTwitterReply,isNewsHost			[]		0	0			0	0			SEARCH / / Risky Drinking	0	0	0	0	0	0	0	0	0	0	0	0	0	1976000000	0	245	0	0
2020-10-17 18:12:34	2020-10-17 18:11:54	2020-10-17 18:12:40		I’m so pissed off it’s not even funny pic.twitter.com/RVeaNWdiCB		I’m so pissed off it’s not even funny https://t.co/RVeaNWdiCB	http://twitter.com/	http://twitter.com/	en	0	50	0	-5	SOCIALMEDIA,SOCIALMEDIA_TWITTER	IMAGE			containsImage,hasImage,isNewsHost,isEdited			[{"display_url":"pic.twitter.com/RVeaNWdiCB","expanded_url":"https://twitter.com/The_Aussie_Evo/status/1317362686481477632/photo/1","url":"https://t.co/RVeaNWdiCB"}]	http://pbs.twimg.com/media/Ekg2X9GUcAEhzVX.jpg	0	0			0	0			SEARCH / / Risky Drinking	0	0	0	0	0	0	0	0	0	0	0	0	0	2091000000	0	240	0	0
2020-12-03 06:36:27	2020-12-03 06:35:56	2020-12-03 06:38:26		#scottyfromarketing Knew COVID-19🦠😷 was coming. He pissed off to Hawaii while Australia burned. WE knew temp morgues were being set up in NYC He didn't come back. We have idiots flying around the world, on our dime, no money for fire aircraft? #ScottyNeverHelped #ThanksDAN		#scottyfromarketing Knew COVID-19🦠😷 was coming. He pissed off to Hawaii while Australia burned. WE knew temp morgues were being set up in NYC He didn't come back. We have idiots flying around the world, on our dime, no money for fire aircraft? #ScottyNeverHelped #ThanksDAN	http://twitter.com/	http://twitter.com/	en	0	100	0	-5	SOCIALMEDIA,SOCIALMEDIA_TWITTER	TEXT			isEdited,isNewsHost,isQuestion			[]		0	0			0	0			SEARCH / / Risky Drinking	0	0	12	0	0	0	0	0	0	0	0	0	0	1976000000	0	217	0	0
2020-10-23 19:25:09	2020-10-23 19:24:36	2020-10-23 19:26:34		I just earned the 'Happy Hour Hound' badge on @untappd! untp.beer/s/b743244514		I just earned the 'Happy Hour Hound' badge on @untappd! https://t.co/l793q6G0MT	http://twitter.com/	http://twitter.com/	en	0	50	0	5	SOCIALMEDIA,SOCIALMEDIA_TWITTER	LINK			isEdited,isNewsHost			[{"display_url":"untp.beer/s/b743244514","expanded_url":"http://untp.beer/s/b743244514","url":"https://t.co/l793q6G0MT"}]		0	0			0	0			SEARCH / / Risky Drinking	0	0	0	0	0	0	0	0	0	0	0	0	0	2091000000	0	130	0	0
2020-11-28 21:06:05	2020-11-28 21:05:44	2020-11-28 21:07:30		@ms_vyvyan Yeah, I’m good. I decided to suffer through it with the aid of a large scotch and a cider on the side. It was a bit of an ordeal for a moment but now I have toasty warm tipsy and slightly light-headed feeling 🤪		@ms_vyvyan Yeah, I’m good. I decided to suffer through it with the aid of a large scotch and a cider on the side. It was a bit of an ordeal for a moment but now I have toasty warm tipsy and slightly light-headed feeling 🤪	http://twitter.com/	http://twitter.com/	en	0	100	0	0	SOCIALMEDIA,SOCIALMEDIA_TWITTER	TEXT			isComment,isEdited,isNewsHost,isTwitterReply			[]		0	0			0	0			SEARCH / / Risky Drinking	0	0	0	0	0	0	0	0	0	0	0	0	0	1976000000	0	2606	0	0
2020-11-20 21:55:45	2020-11-20 21:55:11	2020-11-20 21:57:16		@blaireerskine Wow! He seems pissed 😆		@blaireerskine Wow! He seems pissed 😆	http://twitter.com/	http://twitter.com/	en	0	34	0	-5	SOCIALMEDIA,SOCIALMEDIA_TWITTER	TEXT			isComment,isNewsHost,isTwitterReply			[]		0	0			0	0			SEARCH / / Risky Drinking	0	0	0	0	0	0	0	0	0	0	0	0	0	1976000000	0	339	0	0
2020-11-30 18:52:27	2020-11-30 18:51:56	2020-11-30 18:53:28		@somewherein84 Not just Melbournians regional Victoria was pissed off with the media rubbish too. I just stopped listening to them in the end, they did my head in. #ThisIsNotJournalism		@somewherein84 Not just Melbournians regional Victoria was pissed off with the media rubbish too. I just stopped listening to them in the end, they did my head in. #ThisIsNotJournalism	http://twitter.com/	http://twitter.com/	en	0	100	0	-5	SOCIALMEDIA,SOCIALMEDIA_TWITTER	TEXT			isComment,isEdited,isNewsHost,isTwitterReply			[]		0	0			0	0			SEARCH / / Risky Drinking	0	0	0	0	0	0	0	0	0	0	0	0	0	1976000000	0	786	0	0
2020-10-19 09:01:08	2020-10-19 09:00:33	2020-10-19 09:01:12		It's a pleasure to announce Bank of China - Australia as host for Networking Drinks at #FTAConf2020 in November. Returning once again as our official Happy Hour Sponsor, however this time, in a completely virtual experience! #FTA #Treasury #virtualevent pic.twitter.com/xedNlTVwgY		It's a pleasure to announce Bank of China - Australia as host for Networking Drinks at #FTAConf2020 in November. Returning once again as our official Happy Hour Sponsor, however this time, in a completely virtual experience! #FTA #Treasury #virtualevent https://t.co/xedNlTVwgY	http://twitter.com/	http://twitter.com/	en	0	100	0	5	SOCIALMEDIA,SOCIALMEDIA_TWITTER	IMAGE			containsImage,hasImage,isNewsHost,isEdited			[{"display_url":"pic.twitter.com/xedNlTVwgY","expanded_url":"https://twitter.com/FTA_Australia/status/1317948711574659072/photo/1","url":"https://t.co/xedNlTVwgY"}]	http://pbs.twimg.com/media/EkpLXmrXYAYRuLp.jpg	0	0			0	0			SEARCH / / Risky Drinking	0	0	0	0	0	0	0	0	0	0	0	0	0	2091000000	0	127	0	0
2020-10-06 19:13:02	2020-10-06 19:12:31	2020-10-06 19:13:07		@heather_benbow It really pissed off my lawyer partner when I said this. We broke up not too long after.		@heather_benbow It really pissed off my lawyer partner when I said this. We broke up not too long after.	http://twitter.com/	http://twitter.com/	en	0	100	0	-5	SOCIALMEDIA,SOCIALMEDIA_TWITTER	TEXT			isComment,isTwitterReply,isNewsHost,isEdited			[]		0	0			0	0			SEARCH / / Risky Drinking	0	0	0	0	0	0	0	0	0	0	0	0	0	2091000000	0	9915	0	0
2020-10-25 11:55:13	2020-10-25 11:54:42	2020-10-25 11:55:36		@RyanSheales Deflated and frustrated. Pissed about the comms - sir, don't tell me that this isn't a rollercoaster, i will refer it to it as any fairground attraction i like. Understand why we're delaying though and glad for the caution.		@RyanSheales Deflated and frustrated. Pissed about the comms - sir, don't tell me that this isn't a rollercoaster, i will refer it to it as any fairground attraction i like. Understand why we're delaying though and glad for the caution.	http://twitter.com/	http://twitter.com/	en	0	100	0	-5	SOCIALMEDIA,SOCIALMEDIA_TWITTER	TEXT			isComment,isEdited,isNewsHost,isTwitterReply			[]		0	0			0	0			SEARCH / / Risky Drinking	0	0	0	0	0	0	0	0	0	0	0	0	0	2091000000	0	661	0	0
2020-10-28 21:06:47	2020-10-28 21:06:23	2020-10-28 21:07:02		if i dont do good tomorrow imma be pissed		if i dont do good tomorrow imma be pissed	http://twitter.com/	http://twitter.com/	en	0	100	0	-5	SOCIALMEDIA,SOCIALMEDIA_TWITTER	TEXT			isEdited,isNewsHost			[]		0	0			0	0			SEARCH / / Risky Drinking	0	0	0	0	0	0	0	0	0	0	0	0	0	2091000000	0	464	0	0
2020-10-31 03:09:13	2020-10-31 03:08:48	2020-10-31 03:09:18		@badbitchinaz It’s always wine o’clock..... I		@badbitchinaz It’s always wine o’clock..... I	http://twitter.com/	http://twitter.com/	en	0	50	0	5	SOCIALMEDIA,SOCIALMEDIA_TWITTER	TEXT			isComment,isEdited,isNewsHost,isTwitterReply			[]		0	0			0	0			SEARCH / / Risky Drinking	0	0	0	0	0	0	0	0	0	0	0	0	0	2091000000	0	280	0	0
2020-10-20 15:46:52	2020-10-20 15:46:04	2020-10-20 15:47:01		My high school English teacher would be very pleased with how pissed off I get at a misplaced comma in a major metropolitan newspaper.		My high school English teacher would be very pleased with how pissed off I get at a misplaced comma in a major metropolitan newspaper.	http://twitter.com/	http://twitter.com/	en	0	100	0	5	SOCIALMEDIA,SOCIALMEDIA_TWITTER	TEXT			isEdited,isNewsHost			[]		0	0			0	0			SEARCH / / Risky Drinking	0	0	0	0	0	0	0	0	0	0	0	0	0	2091000000	0	5033	0	0
2020-11-11 11:18:30	2020-11-11 11:17:51	2020-11-11 11:18:40		@FrankyZ15 @JamesBaker30 @RileyBev @traderadio @AFLcomau Apparently Saad was pissed off that the deal was taking so long and was threatening to go elsewhere... not sure how true. Norf could pick him up also, they certainly have the money.		@FrankyZ15 @JamesBaker30 @RileyBev @traderadio @AFLcomau Apparently Saad was pissed off that the deal was taking so long and was threatening to go elsewhere... not sure how true. Norf could pick him up also, they certainly have the money.	http://twitter.com/	http://twitter.com/	en	0	100	0	-5	SOCIALMEDIA,SOCIALMEDIA_TWITTER	TEXT			isComment,isEdited,isNewsHost,isTwitterReply			[]		0	0			0	0			SEARCH / / Risky Drinking	0	0	0	0	0	0	0	0	0	0	0	0	0	1976000000	0	44	0	0
2020-10-19 21:33:58	2020-10-19 21:33:22	2020-10-19 21:34:08		Don't forget happy hour is coming be ready so you don't miss out on those juicy 100 percent stakes. @phnxdao $phnx #staking #defi #beyourownbank pic.twitter.com/Qt1MNFDLlQ		Don't forget happy hour is coming be ready so you don't miss out on those juicy 100 percent stakes. @phnxdao $phnx #staking #defi #beyourownbank https://t.co/Qt1MNFDLlQ	http://twitter.com/	http://twitter.com/	en	0	69	0	5	SOCIALMEDIA,SOCIALMEDIA_TWITTER	IMAGE			containsImage,hasImage,isNewsHost,isEdited			[{"display_url":"pic.twitter.com/Qt1MNFDLlQ","expanded_url":"https://twitter.com/c_eid86/status/1318138163953504256/photo/1","url":"https://t.co/Qt1MNFDLlQ"}]	http://pbs.twimg.com/media/Ekr3ZiwVoAEj4ke.jpg	0	0			0	0			SEARCH / / Risky Drinking	0	0	0	0	0	0	0	0	0	0	0	0	0	2091000000	0	459	0	0
2020-10-29 02:18:38	2020-10-29 02:18:01	2020-10-29 02:19:04		@hsw501405 Off to the pub to get pissed		@hsw501405 Off to the pub to get pissed	http://twitter.com/	http://twitter.com/	en	0	100	0	-5	SOCIALMEDIA,SOCIALMEDIA_TWITTER	TEXT			isComment,isEdited,isNewsHost,isTwitterReply			[]		0	0			0	0			SEARCH / / Risky Drinking	0	0	0	0	0	0	0	0	0	0	0	0	0	2091000000	0	27	0	0
2020-10-23 12:28:41	2020-10-23 12:28:16	2020-10-23 12:28:57		‘Fun & fruity’, ‘everyday drinking’, ‘shop now’... @Coles @Liquorland #booze #drinkresponsibly #drinks #drinking #DrinkingAlone #responsible #alcohol #alcoholism #COVIDIOTS #COVID19Vic #coronavirus #lockdownMelbourne #lockdown #Drunk #liquor #drinkinggame #stockup #shopping pic.twitter.com/byuhM7mHw3		‘Fun & fruity’, ‘everyday drinking’, ‘shop now’... @Coles @Liquorland #booze #drinkresponsibly #drinks #drinking #DrinkingAlone #responsible #alcohol #alcoholism #COVIDIOTS #COVID19Vic #coronavirus #lockdownMelbourne #lockdown #Drunk #liquor #drinkinggame #stockup #shopping https://t.co/byuhM7mHw3	http://twitter.com/	http://twitter.com/	en	0	0	0	0	SOCIALMEDIA,SOCIALMEDIA_TWITTER	IMAGE			containsImage,hasImage,isEdited,isNewsHost			[{"display_url":"pic.twitter.com/byuhM7mHw3","expanded_url":"https://twitter.com/maccaburbsvoice/status/1319450536731570176/photo/1","url":"https://t.co/byuhM7mHw3"}]	http://pbs.twimg.com/media/Ek-hQ9nUUAEIRFi.jpg	0	0			0	0			SEARCH / / Risky Drinking	0	0	0	0	0	0	0	0	0	0	0	0	0	2091000000	0	281	0	0
2020-10-16 20:46:26	2020-10-16 20:45:47	2020-10-16 20:48:23		Just had an hour long phone call with my somewhat tipsy mother about what the chooks have been up to - 10/10 highly recommended		Just had an hour long phone call with my somewhat tipsy mother about what the chooks have been up to - 10/10 highly recommended	http://twitter.com/	http://twitter.com/	en	0	100	0	5	SOCIALMEDIA,SOCIALMEDIA_TWITTER	TEXT			isNewsHost,isEdited			[]		0	0			0	0			SEARCH / / Risky Drinking	0	0	0	0	0	0	0	0	0	0	0	0	0	2091000000	0	670	0	0
2020-11-02 12:34:20	2020-11-02 12:33:44	2020-11-02 12:36:00		Brought my Laptop into work for IT to fix and it literally took them 3 steps to resolve the issue! I’m pissed. I had to put on real pants today 😂😂😂 I should be working from home in my Pyjamas right now... lol Nice to be out of the house though 👌🏾🌞		Brought my Laptop into work for IT to fix and it literally took them 3 steps to resolve the issue! I’m pissed. I had to put on real pants today 😂😂😂 I should be working from home in my Pyjamas right now... lol Nice to be out of the house though 👌🏾🌞	http://twitter.com/	http://twitter.com/	en	0	100	0	-5	SOCIALMEDIA,SOCIALMEDIA_TWITTER	TEXT			isEdited,isNewsHost			[]		0	0			0	0			SEARCH / / Risky Drinking	0	0	0	0	0	0	0	0	0	0	0	0	0	2091000000	0	1170	0	0
2020-11-12 20:43:56	2020-11-12 20:43:08	2020-11-12 20:44:23		@traderadio More than fair, Dogs now have 100 mids and Dunkley will be even more pissed and Essendon don’t overpay and go to the draft		@traderadio More than fair, Dogs now have 100 mids and Dunkley will be even more pissed and Essendon don’t overpay and go to the draft	http://twitter.com/	http://twitter.com/	en	0	100	0	-5	SOCIALMEDIA,SOCIALMEDIA_TWITTER	TEXT			isComment,isEdited,isNewsHost,isTwitterReply			[]		0	0			0	0			SEARCH / / Risky Drinking	0	0	0	0	0	0	0	0	0	0	0	0	0	1976000000	0	135	0	0
2020-10-22 20:16:07	2020-10-22 20:15:30	2020-10-22 20:17:48		Is Becky absolutely shitfaced because there is zero future with the bloke! #BacheloretteAU		Is Becky absolutely shitfaced because there is zero future with the bloke! #BacheloretteAU	http://twitter.com/	http://twitter.com/	en	0	100	0	-5	SOCIALMEDIA,SOCIALMEDIA_TWITTER	TEXT			isEdited,isNewsHost			[]		0	0			0	0			SEARCH / / Risky Drinking	0	0	0	0	0	0	0	0	0	0	0	0	0	2091000000	0	54	0	0
2020-11-01 20:37:50	2020-11-01 20:37:15	2020-11-01 20:39:08		@MurrayWatt @PaulineHansonOz @QLDLabor Saw this last night Murray...well done for calling PH on her BS! How funny was Alan Jones? (un-beknowns to himself he's hysterical) He thinks the whole world revolves around him, couldnt stop bitching about how crap the LNP did & was so pissed that ppl made a big deal of Covid.😂		@MurrayWatt @PaulineHansonOz @QLDLabor Saw this last night Murray...well done for calling PH on her BS! How funny was Alan Jones? (un-beknowns to himself he's hysterical) He thinks the whole world revolves around him, couldnt stop bitching about how crap the LNP did & was so pissed that ppl made a big deal of Covid.😂	http://twitter.com/	http://twitter.com/	en	0	100	0	0	SOCIALMEDIA,SOCIALMEDIA_TWITTER	TEXT			isComment,isEdited,isNewsHost,isQuestion,isTwitterReply			[]		0	0			0	0			SEARCH / / Risky Drinking	0	0	0	0	0	0	0	0	0	0	0	0	0	2091000000	0	853	0	0
2020-11-12 20:13:44	2020-11-12 20:12:58	2020-11-12 20:13:56		@mmmjasmine_ True, but I am still pissed the fuck right off.		@mmmjasmine_ True, but I am still pissed the fuck right off.	http://twitter.com/	http://twitter.com/	en	0	88	0	-5	SOCIALMEDIA,SOCIALMEDIA_TWITTER	TEXT			isComment,isEdited,isNewsHost,isTwitterReply			[]		0	0			0	0			SEARCH / / Risky Drinking	0	0	0	0	0	0	0	0	0	0	0	0	0	1976000000	0	22	0	0
2020-11-10 08:38:26	2020-11-10 08:37:48	2020-11-10 08:38:26		@JuliaHB1 Very pissed off with you Julia as I’m sure @JamesDelingpole is. Sure his card is marked but productive and sensible Americans love him compared to old biddy Biden who is just a facade for communism to bankrupt America in the name of angry misanthropes who just fight and cry... pic.twitter.com/VJWvbAICkm		@JuliaHB1 Very pissed off with you Julia as I’m sure @JamesDelingpole is. Sure his card is marked but productive and sensible Americans love him compared to old biddy Biden who is just a facade for communism to bankrupt America in the name of angry misanthropes who just fight and cry... https://t.co/VJWvbAICkm	http://twitter.com/	http://twitter.com/	en	0	100	0	-5	SOCIALMEDIA,SOCIALMEDIA_TWITTER	IMAGE			containsImage,hasImage,isComment,isEdited,isNewsHost,isTwitterReply			[{"display_url":"pic.twitter.com/VJWvbAICkm","expanded_url":"https://twitter.com/deephouse44/status/1325915517492858881/photo/1","url":"https://t.co/VJWvbAICkm"}]	http://pbs.twimg.com/media/EmaZInmXEAAAMYt.jpg	0	0			0	0			SEARCH / / Risky Drinking	0	0	0	0	0	0	0	0	0	0	0	0	0	1976000000	0	687	0	0
2020-10-25 07:55:36	2020-10-25 07:55:15	2020-10-25 07:57:41		@bourgeoisalien I'm in Melbourne Australia and we just beat our second wave in record time, from 750 cases a day, to 1 case a day. The small percentage of hoaxers are incredibly pissed that lockdown worked, and now they have to make up increasingly wild theories to justify their anger		@bourgeoisalien I'm in Melbourne Australia and we just beat our second wave in record time, from 750 cases a day, to 1 case a day. The small percentage of hoaxers are incredibly pissed that lockdown worked, and now they have to make up increasingly wild theories to justify their anger	http://twitter.com/	http://twitter.com/	en	0	100	0	0	SOCIALMEDIA,SOCIALMEDIA_TWITTER	TEXT			isComment,isEdited,isNewsHost,isTwitterReply			[]		0	0			0	0			SEARCH / / Risky Drinking	0	0	0	0	0	0	0	0	0	0	0	0	0	2091000000	0	170	0	0
2020-10-17 20:32:50	2020-10-17 20:32:11	2020-10-17 20:34:05		@AussieVal10 @reignitedemaust What is operation prevail? Is that to intimidate the public into shutting up and staying locked in our homes like cowards? Ya’ll better get ready because the people are getting pissed. Monica from RDA has been so nice for months. Not any more. 👿🤬🙏👍🏻 Go get em Mon.		@AussieVal10 @reignitedemaust What is operation prevail? Is that to intimidate the public into shutting up and staying locked in our homes like cowards? Ya’ll better get ready because the people are getting pissed. Monica from RDA has been so nice for months. Not any more. 👿🤬🙏👍🏻 Go get em Mon.	http://twitter.com/	http://twitter.com/	en	0	100	0	-5	SOCIALMEDIA,SOCIALMEDIA_TWITTER	TEXT			isQuestion,isComment,isTwitterReply,isNewsHost,isEdited			[]		0	0			0	0			SEARCH / / Risky Drinking	0	0	0	0	0	0	0	0	0	0	0	0	0	2091000000	0	122	0	0
2020-10-13 14:59:45	2020-10-13 14:59:26	2020-10-13 15:00:16		@x_Beast17_x I just found the tweet you pissed off a lot of people bro 😂😭		@x_Beast17_x I just found the tweet you pissed off a lot of people bro 😂😭	http://twitter.com/	http://twitter.com/	en	0	100	0	5	SOCIALMEDIA,SOCIALMEDIA_TWITTER	TEXT			isComment,isNewsHost,isTwitterReply,isEdited			[]		0	0			0	0			SEARCH / / Risky Drinking	0	0	0	0	0	0	0	0	0	0	0	0	0	2091000000	0	15209	0	0
2020-10-24 22:25:10	2020-10-24 22:24:47	2020-10-24 22:26:27		Fuck Richmond I’m pissed		Fuck Richmond I’m pissed	http://twitter.com/	http://twitter.com/	en	0	100	0	-5	SOCIALMEDIA,SOCIALMEDIA_TWITTER	TEXT			isEdited,isNewsHost			[]		0	0			0	0			SEARCH / / Risky Drinking	0	0	0	0	0	0	0	0	0	0	0	0	0	2091000000	0	420	0	0
2020-11-11 00:39:49	2020-11-11 00:39:19	2020-11-11 00:40:05		@Exxyy_ I'm pissed at my local, you on for a bit?		@Exxyy_ I'm pissed at my local, you on for a bit?	http://twitter.com/	http://twitter.com/	en	0	100	0	-5	SOCIALMEDIA,SOCIALMEDIA_TWITTER	TEXT			isComment,isEdited,isNewsHost,isQuestion,isTwitterReply			[]		0	0			0	0			SEARCH / / Risky Drinking	0	0	0	0	0	0	0	0	0	0	0	0	0	1976000000	0	898	0	0
2020-11-03 09:42:17	2020-11-03 09:42:01	2020-11-03 09:44:01		Isolation #101 #lockdown #countdown in #Melbourne🎭🎭🎭🎭🎭🎭🍾🍷🍸🍹🍺🍻 I beat it and free as a bird now #Good and #Brighter days ahead #cheers🍸🥂🍷🍹 #lovelovelove🌈❤💋 @ Melbourne, Victoria, Australia instagram.com/p/CHGwNwTnTR5j…		Isolation #101 #lockdown #countdown in #Melbourne🎭🎭🎭🎭🎭🎭🍾🍷🍸🍹🍺🍻 I beat it and free as a bird now #Good and #Brighter days ahead #cheers🍸🥂🍷🍹 #lovelovelove🌈❤💋 @ Melbourne, Victoria, Australia https://t.co/RSZAkJws9k	http://twitter.com/	http://twitter.com/	en	0	0	0	5	SOCIALMEDIA,SOCIALMEDIA_TWITTER	LINK			isEdited,isNewsHost			[{"display_url":"instagram.com/p/CHGwNwTnTR5j…","expanded_url":"https://www.instagram.com/p/CHGwNwTnTR5jVrcAjBIlXAOdeBrfdQIK2R3j0A0/?igshid=8ylf0jsdkijk","url":"https://t.co/RSZAkJws9k"}]		0	0			0	0			SEARCH / / Risky Drinking	0	0	0	0	0	0	0	0	0	0	0	0	0	2091000000	0	69	0	0
2020-11-17 21:08:05	2020-11-17 21:06:42	2020-11-17 21:10:02		@ScribbleDragon They'd better be. Fucking pissed there's a moratorium on rent increases and evictions but no moratorium on abusing your tenant until they leave.		@ScribbleDragon They'd better be. Fucking pissed there's a moratorium on rent increases and evictions but no moratorium on abusing your tenant until they leave.	http://twitter.com/	http://twitter.com/	en	0	100	0	-5	SOCIALMEDIA,SOCIALMEDIA_TWITTER	TEXT			isComment,isEdited,isNewsHost,isTwitterReply			[]		0	0			0	0			SEARCH / / Risky Drinking	0	0	0	0	0	0	0	0	0	0	0	0	0	1976000000	0	184	0	0
2020-10-17 07:52:47	2020-10-17 07:46:30	2020-10-17 07:54:34		@Vic_Rollison i'm pissed off and tired and it isn't from lockdown. no-one is trying to say dan has done a perfect job but the constant bullshit headlines are so ridiculous. the major media in this country is so awfully one sided.		@Vic_Rollison i'm pissed off and tired and it isn't from lockdown. no-one is trying to say dan has done a perfect job but the constant bullshit headlines are so ridiculous. the major media in this country is so awfully one sided.	http://twitter.com/	http://twitter.com/	en	0	100	0	-5	SOCIALMEDIA,SOCIALMEDIA_TWITTER	TEXT			isComment,isTwitterReply,isNewsHost,isEdited			[]		0	0			0	0			SEARCH / / Risky Drinking	0	0	0	0	0	0	0	0	0	0	0	0	0	2091000000	0	7859	0	0
2020-11-07 01:29:34	2020-11-07 01:29:13	2020-11-07 01:29:39		@shaunmicallef It’s 1:30am I’m pissed too! but seriously?		@shaunmicallef It’s 1:30am I’m pissed too! but seriously?	http://twitter.com/	http://twitter.com/	en	0	25	0	-5	SOCIALMEDIA,SOCIALMEDIA_TWITTER	TEXT			isComment,isEdited,isNewsHost,isQuestion,isTwitterReply			[]		0	0			0	0			SEARCH / / Risky Drinking	0	0	0	0	0	0	0	0	0	0	0	0	0	1976000000	0	19	0	0
2020-11-11 21:00:40	2020-11-11 21:00:14	2020-11-11 21:00:44		This wonderful woman is @ErinElmore and she is making a tool of this very aggressive and stupid @SkyNews reporter from Britain. British globalists particularly are pissed wit Trump who hasn't gone ahead with the wars they had planned the last 4 years! Well done again Erin! 👏👏👏		This wonderful woman is @ErinElmore and she is making a tool of this very aggressive and stupid @SkyNews reporter from Britain. British globalists particularly are pissed wit Trump who hasn't gone ahead with the wars they had planned the last 4 years! Well done again Erin! 👏👏👏	http://twitter.com/	http://twitter.com/	en	0	100	0	-5	SOCIALMEDIA,SOCIALMEDIA_TWITTER	TEXT			isEdited,isNewsHost			[{"display_url":"twitter.com/YellowCube7/st…","expanded_url":"https://twitter.com/YellowCube7/status/1326423411128737797","url":"https://t.co/z9RG3mP8Mu"}]		0	0			0	0			SEARCH / / Risky Drinking	0	0	0	0	0	0	0	0	0	0	0	0	0	1976000000	0	1193	0	0
2020-10-25 21:10:08	2020-10-25 21:09:39	2020-10-25 21:10:38		@PeteMurray42 It’s like listening to a pissed uncle commentate		@PeteMurray42 It’s like listening to a pissed uncle commentate	http://twitter.com/	http://twitter.com/	en	0	100	0	-5	SOCIALMEDIA,SOCIALMEDIA_TWITTER	TEXT			isComment,isEdited,isNewsHost,isTwitterReply			[]		0	0			0	0			SEARCH / / Risky Drinking	0	0	0	0	0	0	0	0	0	0	0	0	0	2091000000	0	1027	0	0
2020-10-29 15:36:06	2020-10-29 15:35:29	2020-10-29 15:36:13		ola n didi drivers are so fkn cooked im so pissed off rn 😭		ola n didi drivers are so fkn cooked im so pissed off rn 😭	http://twitter.com/	http://twitter.com/	en	0	100	0	-5	SOCIALMEDIA,SOCIALMEDIA_TWITTER	TEXT			isEdited,isNewsHost			[]		0	0			0	0			SEARCH / / Risky Drinking	0	0	0	0	0	0	0	0	0	0	0	0	0	2091000000	0	427	0	0
2020-10-18 13:41:56	2020-10-18 13:41:25	2020-10-18 13:42:21		A Pissed mind is easier to manipulate than a FIT mind		A Pissed mind is easier to manipulate than a FIT mind	http://twitter.com/	http://twitter.com/	en	0	100	0	-5	SOCIALMEDIA,SOCIALMEDIA_TWITTER	TEXT			isNewsHost,isEdited			[{"display_url":"twitter.com/20DMH20/status…","expanded_url":"https://twitter.com/20DMH20/status/1317648708041728000","url":"https://t.co/ANfDXGJXna"}]		0	0			0	0			SEARCH / / Risky Drinking	0	0	0	0	0	0	0	0	0	0	0	0	0	2091000000	0	224	0	0
2020-11-07 17:37:36	2020-11-07 17:37:03	2020-11-07 17:37:52		Beer garden straight after brunch. Someone's tipsy at 4pm. #melbourne pic.twitter.com/X3ok51Ni5q		Beer garden straight after brunch. Someone's tipsy at 4pm. #melbourne https://t.co/X3ok51Ni5q	http://twitter.com/	http://twitter.com/	en	0	32	0	0	SOCIALMEDIA,SOCIALMEDIA_TWITTER	IMAGE			containsImage,hasImage,isEdited,isNewsHost			[{"display_url":"pic.twitter.com/X3ok51Ni5q","expanded_url":"https://twitter.com/_drei/status/1324964063118467074/photo/1","url":"https://t.co/X3ok51Ni5q"}]	http://pbs.twimg.com/media/EmM3yYeU0AESxey.jpg	0	0			0	0			SEARCH / / Risky Drinking	0	0	0	0	0	0	0	0	0	0	0	0	0	1976000000	0	1789	0	0
2020-12-11 09:15:26	2020-12-11 09:14:42	2020-12-11 09:17:10		@ellymelly @ScottMorrisonMP I'm really pissed @ScottMorrisonMP @LiberalAus @Wim_Mail_Times @EmmaKealyMP @AnneWebsterMP		@ellymelly @ScottMorrisonMP I'm really pissed @ScottMorrisonMP @LiberalAus @Wim_Mail_Times @EmmaKealyMP @AnneWebsterMP	http://twitter.com/	http://twitter.com/	en	0	23	0	-5	SOCIALMEDIA,SOCIALMEDIA_TWITTER	TEXT			isComment,isTwitterReply,isNewsHost			[]		0	0			0	0			SEARCH / / Risky Drinking	0	0	0	0	0	0	0	0	0	0	0	0	0	1976000000	0	132	0	0
2020-10-23 08:31:50	2020-10-23 08:31:21	2020-10-23 08:31:54		What a club!! @Richmond_FC thanks for having us for a “virtual” drink last night and hear from the great “Bones” Richardson who played in the ‘67 premiership against the Cats. We’ve done it in person Pre-GF in ‘17 and ‘19 but great to keep tradition going pic.twitter.com/Gms3F5g24i		What a club!! @Richmond_FC thanks for having us for a “virtual” drink last night and hear from the great “Bones” Richardson who played in the ‘67 premiership against the Cats. We’ve done it in person Pre-GF in ‘17 and ‘19 but great to keep tradition going https://t.co/Gms3F5g24i	http://twitter.com/	http://twitter.com/	en	0	87	0	5	SOCIALMEDIA,SOCIALMEDIA_TWITTER	IMAGE			containsImage,hasImage,isEdited,isNewsHost			[{"display_url":"pic.twitter.com/Gms3F5g24i","expanded_url":"https://twitter.com/anthonymithen/status/1319390915119648768/photo/1","url":"https://t.co/Gms3F5g24i"}]	http://pbs.twimg.com/media/Ek9rCWDUYAElYLA.jpg	0	0			0	0			SEARCH / / Risky Drinking	0	0	0	0	0	0	0	0	0	0	0	0	0	2091000000	0	6206	0	0
2020-11-04 17:36:39	2020-11-04 17:36:19	2020-11-04 17:38:07		@TimFernandoITPB It was always going to happen. I'd be more pissed off at the club's mouthpieces getting the hopes of supporters up... they were never going to match. Bizarre behaviour from Riccuito & Kelly		@TimFernandoITPB It was always going to happen. I'd be more pissed off at the club's mouthpieces getting the hopes of supporters up... they were never going to match. Bizarre behaviour from Riccuito & Kelly	http://twitter.com/	http://twitter.com/	en	0	100	0	-5	SOCIALMEDIA,SOCIALMEDIA_TWITTER	TEXT			isComment,isEdited,isNewsHost,isTwitterReply			[]		0	0			0	0			SEARCH / / Risky Drinking	0	0	0	0	0	0	0	0	0	0	0	0	0	1976000000	0	632	0	0
2020-11-19 21:03:08	2020-11-19 21:02:45	2020-11-19 21:04:23		@LouWill2Grill No character had ever made me that pissed and the main guy got bit in the end too 😭		@LouWill2Grill No character had ever made me that pissed and the main guy got bit in the end too 😭	http://twitter.com/	http://twitter.com/	en	0	100	0	-5	SOCIALMEDIA,SOCIALMEDIA_TWITTER	TEXT			isComment,isEdited,isNewsHost,isTwitterReply			[]		0	0			0	0			SEARCH / / Risky Drinking	0	0	0	0	0	0	0	0	0	0	0	0	0	1976000000	0	1633	0	0
2020-10-06 18:00:49	2020-10-06 18:00:13	2020-10-06 18:00:55		Wine Deal of the Day – Connoisseur Collection Red Mixed – 12 Bottles $77.88 for 12 bottles (Save $171) @justwines buff.ly/30BkKEq #Wine #winelover #winetasting #winery #winetime pic.twitter.com/o7hkgXfvEi		Wine Deal of the Day – Connoisseur Collection Red Mixed – 12 Bottles $77.88 for 12 bottles (Save $171) @justwines https://t.co/sDKOjBFubW #Wine #winelover #winetasting #winery #winetime https://t.co/o7hkgXfvEi	http://twitter.com/	http://twitter.com/	en	0	0	0	5	SOCIALMEDIA,SOCIALMEDIA_TWITTER	IMAGE			containsImage,hasImage,isNewsHost,isEdited			[{"display_url":"pic.twitter.com/o7hkgXfvEi","expanded_url":"https://twitter.com/dealstarau/status/1313373479790686209/photo/1","url":"https://t.co/o7hkgXfvEi"},{"display_url":"buff.ly/30BkKEq","expanded_url":"https://buff.ly/30BkKEq","url":"https://t.co/sDKOjBFubW"}]	http://pbs.twimg.com/media/EjoKOFVXkAA-DNI.png	0	0			0	0			SEARCH / / Risky Drinking	0	0	0	0	0	0	0	0	0	0	0	0	0	2091000000	0	17	0	0
2020-12-15 13:42:23	2020-12-15 13:41:44	2020-12-15 13:44:34		Do you think Trump supporters are going to be pissed when they realise that Electoral College isn’t going to be selected for the NCAA College Football Playoffs?		Do you think Trump supporters are going to be pissed when they realise that Electoral College isn’t going to be selected for the NCAA College Football Playoffs?	http://twitter.com/	http://twitter.com/	en	0	100	0	-5	SOCIALMEDIA,SOCIALMEDIA_TWITTER	TEXT			isNewsHost,isQuestion			[]		0	0			0	0			SEARCH / / Risky Drinking	0	0	0	0	0	0	0	0	0	0	0	0	0	1976000000	0	1777	0	0
2020-11-06 20:30:47	2020-11-06 20:30:09	2020-11-06 20:31:12		Teeing off on the first at your local golf club in front of 30 pissed old blokes sitting in the clubhouse is a higher pressure situation than defusing a highly explosive bomb		Teeing off on the first at your local golf club in front of 30 pissed old blokes sitting in the clubhouse is a higher pressure situation than defusing a highly explosive bomb	http://twitter.com/	http://twitter.com/	en	0	100	0	-5	SOCIALMEDIA,SOCIALMEDIA_TWITTER	TEXT			isEdited,isNewsHost			[]		0	0			0	0			SEARCH / / Risky Drinking	0	0	0	0	0	0	0	0	0	0	0	0	0	1976000000	0	129	0	0
2020-10-14 12:21:57	2020-10-14 12:21:31	2020-10-14 12:23:35		@TekniaMusic You haven't pissed anyone off then. If you do, they'll hound you.		@TekniaMusic You haven't pissed anyone off then. If you do, they'll hound you.	http://twitter.com/	http://twitter.com/	en	0	100	0	-5	SOCIALMEDIA,SOCIALMEDIA_TWITTER	TEXT			isComment,isTwitterReply,isNewsHost,isEdited			[]		0	0			0	0			SEARCH / / Risky Drinking	0	0	0	0	0	0	0	0	0	0	0	0	0	2091000000	0	1052	0	0
2020-11-23 13:21:42	2020-11-23 13:21:08	2020-11-23 13:22:49		I'm getting pissed off now with the hospitality situation, very hard to find anywhere to spend money in this environment even on a Monday. Trying to go out for a birthday meal that my son will actually enjoy, looks like McDonalds is leading the pack.		I'm getting pissed off now with the hospitality situation, very hard to find anywhere to spend money in this environment even on a Monday. Trying to go out for a birthday meal that my son will actually enjoy, looks like McDonalds is leading the pack.	http://twitter.com/	http://twitter.com/	en	0	100	0	-5	SOCIALMEDIA,SOCIALMEDIA_TWITTER	TEXT			isNewsHost			[]		0	0			0	0			SEARCH / / Risky Drinking	0	0	0	0	0	0	0	0	0	0	0	0	0	1976000000	0	1063	0	0
2020-10-18 20:43:37	2020-10-18 20:42:51	2020-10-18 20:44:01		@SimonBanksHB @ScottMorrisonMP #Scomo standard week. Bitch, moan and complain about Labor run states. Try to build stuff and ride in armoured vehicles. Get pissed at fundraisers, deny all attendances. Misses meetings to do at home hair colouring. Gets sunburnt and plans next holiday. Makes curry. And repeat.		@SimonBanksHB @ScottMorrisonMP #Scomo standard week. Bitch, moan and complain about Labor run states. Try to build stuff and ride in armoured vehicles. Get pissed at fundraisers, deny all attendances. Misses meetings to do at home hair colouring. Gets sunburnt and plans next holiday. Makes curry. And repeat.	http://twitter.com/	http://twitter.com/	en	0	100	0	0	SOCIALMEDIA,SOCIALMEDIA_TWITTER	TEXT			isComment,isNewsHost,isTwitterReply,isEdited			[]		0	0			0	0			SEARCH / / Risky Drinking	0	0	0	0	0	0	0	0	0	0	0	0	0	2091000000	0	129	0	0
2020-10-30 19:56:04	2020-10-30 19:55:31	2020-10-30 19:56:12		Like what bro I’m so pissed couldn’t get more money this season or qualify for grands just the fact newbatoon wants to grief is crazy and last game needed to top 5 and got keyed from Jake for no reason		Like what bro I’m so pissed couldn’t get more money this season or qualify for grands just the fact newbatoon wants to grief is crazy and last game needed to top 5 and got keyed from Jake for no reason	http://twitter.com/	http://twitter.com/	en	0	100	0	-5	SOCIALMEDIA,SOCIALMEDIA_TWITTER	TEXT			isEdited,isNewsHost			[]		0	0			0	0			SEARCH / / Risky Drinking	0	0	0	0	0	0	0	0	0	0	0	0	0	2091000000	0	468	0	0
2020-10-18 07:37:36	2020-10-18 07:37:10	2020-10-18 07:37:43		@HighFlyingedits @RickyCotton4 @FOXFOOTY It’s fact. Staff are pissed off. Some even refusing to return		@HighFlyingedits @RickyCotton4 @FOXFOOTY It’s fact. Staff are pissed off. Some even refusing to return	http://twitter.com/	http://twitter.com/	en	0	75	0	-5	SOCIALMEDIA,SOCIALMEDIA_TWITTER	TEXT			isComment,isTwitterReply,isNewsHost,isEdited			[]		0	0			0	0			SEARCH / / Risky Drinking	0	0	0	0	0	0	0	0	0	0	0	0	0	2091000000	0	5	0	0
2020-10-20 10:46:58	2020-10-20 10:46:13	2020-10-20 10:47:03		@jaimexeames My fiance has blue eyes too, and his change from blue to grey (especially when he is pissed off), I absolutely love blue eyes as it's a contrast to mine! I sometimes deliberately annoy him just to see the colour change!		@jaimexeames My fiance has blue eyes too, and his change from blue to grey (especially when he is pissed off), I absolutely love blue eyes as it's a contrast to mine! I sometimes deliberately annoy him just to see the colour change!	http://twitter.com/	http://twitter.com/	en	0	100	0	5	SOCIALMEDIA,SOCIALMEDIA_TWITTER	TEXT			isComment,isTwitterReply,isNewsHost,isEdited			[]		0	0			0	0			SEARCH / / Risky Drinking	0	0	0	0	0	0	0	0	0	0	0	0	0	2091000000	0	185	0	0
2020-11-19 16:13:33	2020-11-19 16:12:38	2020-11-19 16:15:20		I’m gunna be very pissed off if those who fled South Australian has bought it here again		I’m gunna be very pissed off if those who fled South Australian has bought it here again	http://twitter.com/	http://twitter.com/	en	0	100	0	-5	SOCIALMEDIA,SOCIALMEDIA_TWITTER	TEXT			isEdited,isNewsHost			[]		0	0			0	0			SEARCH / / Risky Drinking	0	0	0	0	0	0	0	0	0	0	0	0	0	1976000000	0	366	0	0
2020-10-26 15:30:09	2020-10-26 15:29:41	2020-10-26 15:30:15		@twistyc3po @motorcymick Cocker was pissed of course, after a few songs he’d wander back stage and appear again, worse for wear each time.		@twistyc3po @motorcymick Cocker was pissed of course, after a few songs he’d wander back stage and appear again, worse for wear each time.	http://twitter.com/	http://twitter.com/	en	0	100	0	-5	SOCIALMEDIA,SOCIALMEDIA_TWITTER	TEXT			isComment,isEdited,isNewsHost,isTwitterReply			[]		0	0			0	0			SEARCH / / Risky Drinking	0	0	0	0	0	0	0	0	0	0	0	0	0	2091000000	0	2154	0	0
2020-12-06 19:15:26	2020-12-06 19:15:07	2020-12-06 19:17:47		@DrBlackVelvet I’m still pissed it wasn’t metal construction like I’d imagined. I did enjoy bowling the odd ‘googly’ though.		@DrBlackVelvet I’m still pissed it wasn’t metal construction like I’d imagined. I did enjoy bowling the odd ‘googly’ though.	http://twitter.com/	http://twitter.com/	en	0	88	0	0	SOCIALMEDIA,SOCIALMEDIA_TWITTER	TEXT			isComment,isNewsHost,isTwitterReply			[]		0	0			0	0			SEARCH / / Risky Drinking	0	0	0	0	0	0	0	0	0	0	0	0	0	1976000000	0	282	0	0
2020-11-08 03:53:55	2020-11-08 03:53:11	2020-11-08 03:54:19		@dj_sx_fm @Billandbecks @AlexDevantier Usually when we’re tipsy we just collapse in a heap. Sober’s where we do the MOST damage surprisingly hun...you’ll be one very black, blue & sore girl for a while. Got a nice bath & some Radox to soak in hun? Rectinol is great for bruising too!...no jokes!🤨❤️🐪		@dj_sx_fm @Billandbecks @AlexDevantier Usually when we’re tipsy we just collapse in a heap. Sober’s where we do the MOST damage surprisingly hun...you’ll be one very black, blue & sore girl for a while. Got a nice bath & some Radox to soak in hun? Rectinol is great for bruising too!...no jokes!🤨❤️🐪	http://twitter.com/	http://twitter.com/	en	0	78	0	5	SOCIALMEDIA,SOCIALMEDIA_TWITTER	TEXT			isComment,isEdited,isNewsHost,isQuestion,isTwitterReply			[]		0	0			0	0			SEARCH / / Risky Drinking	0	0	0	0	0	0	0	0	0	0	0	0	0	1976000000	0	1198	0	0
2020-12-05 20:23:12	2020-12-05 20:22:49	2020-12-05 20:24:54		I have really, really tried not to use this word but... This cunt actually went to the memorial for the dead firefighters and pissed all over their sacrifice!		I have really, really tried not to use this word but... This cunt actually went to the memorial for the dead firefighters and pissed all over their sacrifice!	http://twitter.com/	http://twitter.com/	en	15	100	0	-5	SOCIALMEDIA,SOCIALMEDIA_TWITTER	TEXT			isNewsHost			[]		0	0			0	0			SEARCH / / Risky Drinking	0	0	2	0	0	0	0	0	0	0	0	0	0	1976000000	0	559	0	0
2020-11-25 15:17:50	2020-11-25 15:17:28	2020-11-25 15:19:06		@slsandpet Tony Abbott's pissed off as hell		@slsandpet Tony Abbott's pissed off as hell	http://twitter.com/	http://twitter.com/	en	0	100	0	-5	SOCIALMEDIA,SOCIALMEDIA_TWITTER	TEXT			isComment,isEdited,isNewsHost,isTwitterReply			[]		0	0			0	0			SEARCH / / Risky Drinking	0	0	0	0	0	0	0	0	0	0	0	0	0	1976000000	0	1545	0	0
2020-11-20 16:53:51	2020-11-20 16:53:29	2020-11-20 16:56:02		#ohbrookeohtaylorohbrooke How this is going to go. Zoe says no, hooks up with Zende. Paris is pissed, Carter is pissed, Paris and Carter end up in that round bed. 9 months later, or 3 in B&B time, there's Carris! Boy or girl, not sure.		#ohbrookeohtaylorohbrooke How this is going to go. Zoe says no, hooks up with Zende. Paris is pissed, Carter is pissed, Paris and Carter end up in that round bed. 9 months later, or 3 in B&B time, there's Carris! Boy or girl, not sure.	http://twitter.com/	http://twitter.com/	en	0	100	0	-5	SOCIALMEDIA,SOCIALMEDIA_TWITTER	TEXT			isEdited,isNewsHost			[]		0	0			0	0			SEARCH / / Risky Drinking	0	0	1	0	0	0	0	0	0	0	0	0	0	1976000000	0	2193	0	0
2020-10-25 18:11:55	2020-10-25 18:11:30	2020-10-25 18:12:25		Drunk, deal with it #melbournelockdown #CovidVic #drunk pic.twitter.com/1tm4VUCCma		Drunk, deal with it #melbournelockdown #CovidVic #drunk https://t.co/1tm4VUCCma	http://twitter.com/	http://twitter.com/	en	0	0	0	0	SOCIALMEDIA,SOCIALMEDIA_TWITTER	VIDEO			containsVideo,hasImage,isEdited,isNewsHost			[{"display_url":"pic.twitter.com/1tm4VUCCma","expanded_url":"https://twitter.com/AustraliaFaggot/status/1320261689908969472/photo/1","url":"https://t.co/1tm4VUCCma"}]	http://pbs.twimg.com/tweet_video_thumb/ElKDAMEU0AEh7v1.jpg	0	0		https://video.twimg.com/tweet_video/ElKDAMEU0AEh7v1.mp4	0	0			SEARCH / / Risky Drinking	0	0	0	0	0	0	0	0	0	0	0	0	0	2091000000	0	22	0	0
2020-10-23 13:05:39	2020-10-23 13:05:02	2020-10-23 13:06:06		We should ALL be talking about @loonatheworld #WhyNot and #Voice are such good songs and an amazing comeback! I’m hoping to see some wins ! #LOONAISBACK		We should ALL be talking about @loonatheworld #WhyNot and #Voice are such good songs and an amazing comeback! I’m hoping to see some wins ! #LOONAISBACK	http://twitter.com/	http://twitter.com/	en	0	100	0	5	SOCIALMEDIA,SOCIALMEDIA_TWITTER	TEXT			isEdited,isNewsHost			[]		0	0			0	0			SEARCH / / Risky Drinking	0	0	0	0	0	0	0	0	0	0	0	0	0	2091000000	0	108	0	0
2020-11-03 16:34:01	2020-11-03 16:33:33	2020-11-03 16:35:12		@sallyrugg As one of said “poor people” I can say with certainty that the practice of dressing up, attending mass gatherings, getting shitfaced on overpriced booze & deliberately throwing away my money is NOT something we do. Fuck, I don’t even watch the races as i’m too busy subsisting.		@sallyrugg As one of said “poor people” I can say with certainty that the practice of dressing up, attending mass gatherings, getting shitfaced on overpriced booze & deliberately throwing away my money is NOT something we do. Fuck, I don’t even watch the races as i’m too busy subsisting.	http://twitter.com/	http://twitter.com/	en	0	100	0	-5	SOCIALMEDIA,SOCIALMEDIA_TWITTER	TEXT			isComment,isEdited,isNewsHost,isTwitterReply			[]		0	0			0	0			SEARCH / / Risky Drinking	0	0	1	0	0	0	0	0	0	0	0	0	0	2091000000	0	31	0	0
2020-12-07 10:18:51	2020-12-07 10:18:10	2020-12-07 10:20:01		whenever i read manga and getting spoiled i get pissed off and that's my toxic trait 👁️👄👁️		whenever i read manga and getting spoiled i get pissed off and that's my toxic trait 👁️👄👁️	http://twitter.com/	http://twitter.com/	en	0	100	0	-5	SOCIALMEDIA,SOCIALMEDIA_TWITTER	TEXT			isNewsHost			[]		0	0			0	0			SEARCH / / Risky Drinking	0	0	0	0	0	0	0	0	0	0	0	0	0	1976000000	0	1055	0	0
2020-12-08 10:05:12	2020-12-08 10:04:36	2020-12-08 10:07:11		Relegation battle type of form. Completely legless.		Relegation battle type of form. Completely legless.	http://twitter.com/	http://twitter.com/	en	0	50	0	0	SOCIALMEDIA,SOCIALMEDIA_TWITTER	TEXT			isNewsHost			[{"display_url":"twitter.com/orbinho/status…","expanded_url":"https://twitter.com/orbinho/status/1336046296780640260","url":"https://t.co/58LSgUyXdG"}]		0	0			0	0			SEARCH / / Risky Drinking	0	0	0	0	0	0	0	0	0	0	0	0	0	1976000000	0	15175	0	0
2020-12-15 13:17:45	2020-12-15 13:17:17	2020-12-15 13:19:59		WOW. So Kevin Maxwell went Bankrupt in the 1990’s too. Now Isabel.Too. Me thinks The Maxwells have seriously pissed off too many, and on the day Robert Maxwell disappeared, off his yacht he missed his appointment with The Bank...” coincidentally.”		WOW. So Kevin Maxwell went Bankrupt in the 1990’s too. Now Isabel.Too. Me thinks The Maxwells have seriously pissed off too many, and on the day Robert Maxwell disappeared, off his yacht he missed his appointment with The Bank...” coincidentally.”	http://twitter.com/	http://twitter.com/	en	0	100	0	-5	SOCIALMEDIA,SOCIALMEDIA_TWITTER	TEXT			isComment,isNewsHost,isTwitterReply			[]		0	0			0	0			SEARCH / / Risky Drinking	0	0	0	0	0	0	0	0	0	0	0	0	0	1976000000	0	8	0	0
2020-11-07 12:15:42	2020-11-07 12:15:05	2020-11-07 12:16:03		Next week: Friday 13th Nov 6:00pm - Ballarat Happy Hour aatimes.org.au/events/#e7154		Next week: Friday 13th Nov 6:00pm - Ballarat Happy Hour https://t.co/lKaWVGRCmx	http://twitter.com/	http://twitter.com/	en	0	29	0	5	SOCIALMEDIA,SOCIALMEDIA_TWITTER	LINK			isEdited,isNewsHost			[{"display_url":"aatimes.org.au/events/#e7154","expanded_url":"http://aatimes.org.au/events/#e7154","url":"https://t.co/lKaWVGRCmx"}]		0	0			0	0			SEARCH / / Risky Drinking	0	0	0	0	0	0	0	0	0	0	0	0	0	1976000000	0	194	0	0
2020-11-03 18:37:02	2020-11-03 18:36:33	2020-11-03 18:38:58		@Latemailracing1 I’m not fussed get a cap out of it for the premium service. Quite happy with that. More tipping services should do it. I get tips and a cap. Can’t lose the cap...unless I’m pissed!		@Latemailracing1 I’m not fussed get a cap out of it for the premium service. Quite happy with that. More tipping services should do it. I get tips and a cap. Can’t lose the cap...unless I’m pissed!	http://twitter.com/	http://twitter.com/	en	0	100	0	0	SOCIALMEDIA,SOCIALMEDIA_TWITTER	TEXT			isComment,isEdited,isNewsHost,isTwitterReply			[]		0	0			0	0			SEARCH / / Risky Drinking	0	0	0	0	0	0	0	0	0	0	0	0	0	2091000000	0	57	0	0
2020-12-14 21:21:47	2020-12-14 21:21:09	2020-12-14 21:23:44		this has just pissed me off like my nights ruined		this has just pissed me off like my nights ruined	http://twitter.com/	http://twitter.com/	en	0	100	0	-5	SOCIALMEDIA,SOCIALMEDIA_TWITTER	TEXT			isNewsHost			[{"display_url":"twitter.com/poetatoeboi/st…","expanded_url":"https://twitter.com/poetatoeboi/status/1337849673093009408","url":"https://t.co/Jd6B4jP86q"}]		0	0			0	0			SEARCH / / Risky Drinking	0	0	0	0	0	0	0	0	0	0	0	0	0	1976000000	0	185	0	0
2020-11-04 22:11:04	2020-11-04 22:10:19	2020-11-04 22:12:42		@Rove Omg @Rove I just pissed myself laughing 😂😂😂😂😂		@Rove Omg @Rove I just pissed myself laughing 😂😂😂😂😂	http://twitter.com/	http://twitter.com/	en	0	8	0	5	SOCIALMEDIA,SOCIALMEDIA_TWITTER	TEXT			isComment,isEdited,isNewsHost,isTwitterReply			[]		0	0			0	0			SEARCH / / Risky Drinking	0	0	0	0	0	0	0	0	0	0	0	0	0	1976000000	0	52	0	0
2020-10-31 14:34:47	2020-10-31 14:34:27	2020-10-31 14:35:07		Victoria has had forever to be proactive and have QR ready to go. Too stubborn and proud to look how accountability can be achieved elsewhere within our own country. We’ll be pissed on the leg again and told it’s raining!		Victoria has had forever to be proactive and have QR ready to go. Too stubborn and proud to look how accountability can be achieved elsewhere within our own country. We’ll be pissed on the leg again and told it’s raining!	http://twitter.com/	http://twitter.com/	en	0	100	0	-5	SOCIALMEDIA,SOCIALMEDIA_TWITTER	TEXT			isEdited,isNewsHost			[{"display_url":"twitter.com/dhughesy/statu…","expanded_url":"https://twitter.com/dhughesy/status/1322331550541729792","url":"https://t.co/M5pfeHnaK4"}]		0	0			0	0			SEARCH / / Risky Drinking	0	0	0	0	0	0	0	0	0	0	0	0	0	2091000000	0	50	0	0
2020-12-13 14:28:01	2020-12-13 14:27:29	2020-12-13 14:29:04		@foreverapart28 Fuck I am pissed 😂😂😂		@foreverapart28 Fuck I am pissed 😂😂😂	http://twitter.com/	http://twitter.com/	en	0	13	0	-5	SOCIALMEDIA,SOCIALMEDIA_TWITTER	TEXT			isComment,isTwitterReply,isNewsHost			[]		0	0			0	0			SEARCH / / Risky Drinking	0	0	0	0	0	0	0	0	0	0	0	0	0	1976000000	0	1070	0	0
2020-10-11 20:12:27	2020-10-11 20:11:49	2020-10-11 20:12:46		@imogenrq I haven't snapped. Pissed off with people I see in the streets and on twitter who don't have a damn and can't be arsed following some simple rules to get us out of this situation faster		@imogenrq I haven't snapped. Pissed off with people I see in the streets and on twitter who don't have a damn and can't be arsed following some simple rules to get us out of this situation faster	http://twitter.com/	http://twitter.com/	en	0	100	0	-5	SOCIALMEDIA,SOCIALMEDIA_TWITTER	TEXT			isComment,isNewsHost,isTwitterReply,isEdited			[]		0	0			0	0			SEARCH / / Risky Drinking	0	0	1	0	0	0	0	0	0	0	0	0	0	2091000000	0	428	0	0
2020-10-26 17:33:02	2020-10-26 17:32:37	2020-10-26 17:33:26		Was going through my dnd notebook and made a list of where people sit on the cosmic retribution scale based on how many gods/powerful things they've pissed off 1 - Whisky the monk, Septima the druid 2 - Veiraen & Emmi the rogues 5 - Drackuss the ex paladin 7 - Eridol the cleric		Was going through my dnd notebook and made a list of where people sit on the cosmic retribution scale based on how many gods/powerful things they've pissed off 1 - Whisky the monk, Septima the druid 2 - Veiraen & Emmi the rogues 5 - Drackuss the ex paladin 7 - Eridol the cleric	http://twitter.com/	http://twitter.com/	en	0	100	0	5	SOCIALMEDIA,SOCIALMEDIA_TWITTER	TEXT			isEdited,isNewsHost			[]		0	0			0	0			SEARCH / / Risky Drinking	0	0	0	0	0	0	0	0	0	0	0	0	0	2091000000	0	157	0	0
2020-10-12 09:57:28	2020-10-12 09:57:00	2020-10-12 09:57:55		Murdoch must be pissed....good...😂🤣😂😃		Murdoch must be pissed....good...😂🤣😂😃	http://twitter.com/	http://twitter.com/	en	0	0	0	0	SOCIALMEDIA,SOCIALMEDIA_TWITTER	TEXT			isNewsHost,isEdited			[{"display_url":"twitter.com/MayneReport/st…","expanded_url":"https://twitter.com/MayneReport/status/1315425468892372993","url":"https://t.co/NMxoqS8zyQ"}]		0	0			0	0			SEARCH / / Risky Drinking	0	0	0	0	0	0	0	0	0	0	0	0	0	2091000000	0	3092	0	0
2020-11-01 01:07:53	2020-11-01 01:07:25	2020-11-01 01:08:07		@Lucasfnt_ Nah if I were him I’d be pissed to he defs should keep on the grind tho		@Lucasfnt_ Nah if I were him I’d be pissed to he defs should keep on the grind tho	http://twitter.com/	http://twitter.com/	en	0	100	0	-5	SOCIALMEDIA,SOCIALMEDIA_TWITTER	TEXT			isComment,isEdited,isNewsHost,isTwitterReply			[]		0	0			0	0			SEARCH / / Risky Drinking	0	0	0	0	0	0	0	0	0	0	0	0	0	2091000000	0	261	0	0
2020-11-30 21:44:32	2020-11-30 21:44:05	2020-11-30 21:53:37		@abcnews Ahh China, careful as they get pissed off easily....they can dish it but cry like a bitch when they get it back.... pic.twitter.com/FshaVFYcqG		@abcnews Ahh China, careful as they get pissed off easily....they can dish it but cry like a bitch when they get it back.... https://t.co/FshaVFYcqG	http://twitter.com/	http://twitter.com/	en	0	100	0	-5	SOCIALMEDIA,SOCIALMEDIA_TWITTER	VIDEO			containsVideo,hasImage,isComment,isEdited,isNewsHost,isTwitterReply			[{"display_url":"pic.twitter.com/FshaVFYcqG","expanded_url":"https://twitter.com/nicbered/status/1333361151749472257/photo/1","url":"https://t.co/FshaVFYcqG"}]	http://pbs.twimg.com/tweet_video_thumb/EoEM5hMUYAIRjQw.jpg	0	0		https://video.twimg.com/tweet_video/EoEM5hMUYAIRjQw.mp4	0	0			SEARCH / / Risky Drinking	0	0	0	0	0	0	0	0	0	0	0	0	0	1976000000	0	194	0	0
2020-11-25 13:25:01	2020-11-25 13:24:20	2020-11-25 13:26:55		@3wombats I have some recollection of Mat being reported as saying #Scomo was a control freak. That we all knew. I wonder if there’s something else that totally pissed him off and this is #ScottyFromPhotoOps effort to persuade him to skip the memoir		@3wombats I have some recollection of Mat being reported as saying #Scomo was a control freak. That we all knew. I wonder if there’s something else that totally pissed him off and this is #ScottyFromPhotoOps effort to persuade him to skip the memoir	http://twitter.com/	http://twitter.com/	en	0	100	0	-5	SOCIALMEDIA,SOCIALMEDIA_TWITTER	TEXT			isComment,isEdited,isNewsHost,isTwitterReply			[]		0	0			0	0			SEARCH / / Risky Drinking	0	0	0	0	0	0	0	0	0	0	0	0	0	1976000000	0	634	0	0
2020-10-07 17:20:20	2020-10-07 17:19:58	2020-10-07 17:20:26		OK, so I'm pretty pissed off with my club right now. Not sure to what extent I'm going to wade into the mire, but if I do I can at least thank @RJBartholomeuz for this potential campaign poster! #wakeupessendon #footyology #RATM 😉 pic.twitter.com/1m5f9OfFPs		OK, so I'm pretty pissed off with my club right now. Not sure to what extent I'm going to wade into the mire, but if I do I can at least thank @RJBartholomeuz for this potential campaign poster! #wakeupessendon #footyology #RATM 😉 https://t.co/1m5f9OfFPs	http://twitter.com/	http://twitter.com/	en	0	100	0	0	SOCIALMEDIA,SOCIALMEDIA_TWITTER	IMAGE			containsImage,hasImage,isNewsHost,isVerifiedAuthor,isVerifiedSource,isEdited			[{"display_url":"pic.twitter.com/1m5f9OfFPs","expanded_url":"https://twitter.com/rohan_connolly/status/1313725738705547264/photo/1","url":"https://t.co/1m5f9OfFPs"}]	http://pbs.twimg.com/media/EjtKl1UU8AEFAOl.jpg	0	0			0	0			SEARCH / / Risky Drinking	0	0	2	0	0	0	0	0	0	0	0	0	0	2091000000	0	51373	0	0
2020-11-06 14:12:52	2020-11-06 14:12:29	2020-11-06 14:12:57		@AusIndiMedia Excellently put - if Trump had a strange moment he could have said that and, then, pissed off		@AusIndiMedia Excellently put - if Trump had a strange moment he could have said that and, then, pissed off	http://twitter.com/	http://twitter.com/	en	0	100	0	-5	SOCIALMEDIA,SOCIALMEDIA_TWITTER	TEXT			isComment,isEdited,isNewsHost,isTwitterReply			[]		0	0			0	0			SEARCH / / Risky Drinking	0	0	0	0	0	0	0	0	0	0	0	0	0	1976000000	0	2241	0	0
2020-11-06 03:14:20	2020-11-06 03:12:48	2020-11-06 03:14:39		I pissed off (and subsequently got blocked by) a Housewives stan for pointing out NJ girls vote for Trump! The white gay hypocrisy!! (in fairness, I genuinely thought that who he was referring to - that’ll teach me to respond to a bitch who vague tweets) pic.twitter.com/7jqViSfLTI		I pissed off (and subsequently got blocked by) a Housewives stan for pointing out NJ girls vote for Trump! The white gay hypocrisy!! (in fairness, I genuinely thought that who he was referring to - that’ll teach me to respond to a bitch who vague tweets) https://t.co/7jqViSfLTI	http://twitter.com/	http://twitter.com/	en	0	100	0	-5	SOCIALMEDIA,SOCIALMEDIA_TWITTER	IMAGE			containsImage,hasImage,isEdited,isNewsHost			[{"display_url":"pic.twitter.com/7jqViSfLTI","expanded_url":"https://twitter.com/chunkybongwater/status/1324384178100531200/photo/1","url":"https://t.co/7jqViSfLTI"}]	http://pbs.twimg.com/media/EmEoYsIVMAAWzO6.jpg	0	0			0	0			SEARCH / / Risky Drinking	0	0	0	0	0	0	0	0	0	0	0	0	0	1976000000	0	125	0	0
2020-11-07 04:05:09	2020-11-07 04:04:50	2020-11-07 04:05:26		@PRGuy17 @DrCrazyThoughts I feel like we need to set the record straight to world leaders, media across the world. Pissed that Morrison & scum get the credit when they actually have made everything harder & failed at anything they did do.. ie; Jobseeker/Jobkeeper cutting too early, fighting borders, Dan.		@PRGuy17 @DrCrazyThoughts I feel like we need to set the record straight to world leaders, media across the world. Pissed that Morrison & scum get the credit when they actually have made everything harder & failed at anything they did do.. ie; Jobseeker/Jobkeeper cutting too early, fighting borders, Dan.	http://twitter.com/	http://twitter.com/	en	0	100	0	-5	SOCIALMEDIA,SOCIALMEDIA_TWITTER	TEXT			isComment,isEdited,isNewsHost,isTwitterReply			[]		0	0			0	0			SEARCH / / Risky Drinking	0	0	0	0	0	0	0	0	0	0	0	0	0	1976000000	0	862	0	0
2020-11-10 23:31:33	2020-11-10 23:31:03	2020-11-10 23:32:01		@3days3nights Oh i know i was thinking that as soon as it all started coming out. Like i said R and D should be pissed!!!!		@3days3nights Oh i know i was thinking that as soon as it all started coming out. Like i said R and D should be pissed!!!!	http://twitter.com/	http://twitter.com/	en	0	94	0	-5	SOCIALMEDIA,SOCIALMEDIA_TWITTER	TEXT			isComment,isEdited,isNewsHost,isTwitterReply			[]		0	0			0	0			SEARCH / / Risky Drinking	0	0	0	0	0	0	0	0	0	0	0	0	0	1976000000	0	182	0	0
2020-10-05 22:04:49	2020-10-05 22:04:23	2020-10-05 22:05:01		@mario_cibelli Thanks for the thread. I have done some work on the name and couldnt get over the line. Viewership was declining for some time pre-covid, and the roll out of the DTC has pissed off networks/broadcasters abroad, which has fed into delayed int rights negotiations		@mario_cibelli Thanks for the thread. I have done some work on the name and couldnt get over the line. Viewership was declining for some time pre-covid, and the roll out of the DTC has pissed off networks/broadcasters abroad, which has fed into delayed int rights negotiations	http://twitter.com/	http://twitter.com/	en	0	100	0	-5	SOCIALMEDIA,SOCIALMEDIA_TWITTER	TEXT			isComment,isNewsHost,isTwitterReply,isEdited			[]		0	0			0	0			SEARCH / / Risky Drinking	0	0	0	0	0	0	0	0	0	0	0	0	0	2091000000	0	980	0	0
2020-10-25 09:26:53	2020-10-25 09:26:22	2020-10-25 09:28:36		So, the Prime Ministers Office creates a culture encouraging rorting, slush funds and wasting money and then the PM gets pissed off when the culture is embraced by his government entities and employees?		So, the Prime Ministers Office creates a culture encouraging rorting, slush funds and wasting money and then the PM gets pissed off when the culture is embraced by his government entities and employees?	http://twitter.com/	http://twitter.com/	en	0	100	0	-5	SOCIALMEDIA,SOCIALMEDIA_TWITTER	TEXT			isEdited,isNewsHost,isQuestion			[]		0	0			0	0			SEARCH / / Risky Drinking	0	0	0	0	0	0	0	0	0	0	0	0	0	2091000000	0	27	0	0
2020-12-02 15:11:10	2020-12-02 15:10:48	2020-12-02 15:12:14		doing telephone customer service for 8 hours every day of the week is really good for my brain and i feel fine and really good and not pissed off at all		doing telephone customer service for 8 hours every day of the week is really good for my brain and i feel fine and really good and not pissed off at all	http://twitter.com/	http://twitter.com/	en	0	100	0	5	SOCIALMEDIA,SOCIALMEDIA_TWITTER	TEXT			isEdited,isNewsHost			[]		0	0			0	0			SEARCH / / Risky Drinking	0	0	0	0	0	0	0	0	0	0	0	0	0	1976000000	0	574	0	0
2020-10-10 16:26:07	2020-10-10 16:25:42	2020-10-10 16:26:09		Khalid RT’d me and Riff Raff followed me when I was in high school. I called him James Franco and he got pissed		Khalid RT’d me and Riff Raff followed me when I was in high school. I called him James Franco and he got pissed	http://twitter.com/	http://twitter.com/	en	0	100	0	-5	SOCIALMEDIA,SOCIALMEDIA_TWITTER	TEXT			isNewsHost,isEdited			[{"display_url":"twitter.com/talking_rap/st…","expanded_url":"https://twitter.com/talking_rap/status/1314588760303112192","url":"https://t.co/GatW2wS8IC"}]		0	0			0	0			SEARCH / / Risky Drinking	0	0	0	0	0	0	0	0	0	0	0	0	0	2091000000	0	134	0	0
2020-10-26 00:42:13	2020-10-26 00:41:43	2020-10-26 00:42:14		@JennyMikakos Your right. You WERE an architect of it..... Then you walked away and gave up your say on this! You now have no more say then any other nut on twitter! If your pissed at Dan, call him. You're losing a lot of good will you still had!		@JennyMikakos Your right. You WERE an architect of it..... Then you walked away and gave up your say on this! You now have no more say then any other nut on twitter! If your pissed at Dan, call him. You're losing a lot of good will you still had!	http://twitter.com/	http://twitter.com/	en	0	100	0	-5	SOCIALMEDIA,SOCIALMEDIA_TWITTER	TEXT			isComment,isEdited,isNewsHost,isTwitterReply			[]		0	0			0	0			SEARCH / / Risky Drinking	0	0	0	0	0	0	0	0	0	0	0	0	0	2091000000	0	2148	0	0
2020-10-11 12:22:28	2020-10-11 12:22:02	2020-10-11 12:22:42		@kayjay32426038 The list is too long and anyway I can’t remember cos I’m pissed🤪		@kayjay32426038 The list is too long and anyway I can’t remember cos I’m pissed🤪	http://twitter.com/	http://twitter.com/	en	0	100	0	0	SOCIALMEDIA,SOCIALMEDIA_TWITTER	TEXT			isComment,isTwitterReply,isNewsHost,isEdited			[]		0	0			0	0			SEARCH / / Risky Drinking	0	0	0	0	0	0	0	0	0	0	0	0	0	2091000000	0	715	0	0
2020-11-06 10:55:17	2020-11-06 10:54:56	2020-11-06 10:55:23		So Trump tells voters not to use mail in ballots & is now pissed that there are so few mail-in votes for him. Fucking Hell		So Trump tells voters not to use mail in ballots & is now pissed that there are so few mail-in votes for him. Fucking Hell	http://twitter.com/	http://twitter.com/	en	0	100	0	-5	SOCIALMEDIA,SOCIALMEDIA_TWITTER	TEXT			isEdited,isNewsHost			[]		0	0			0	0			SEARCH / / Risky Drinking	0	0	8	0	0	0	0	0	0	0	0	0	0	1976000000	0	2402	0	0
2020-11-28 17:31:53	2020-11-28 17:31:39	2020-11-28 17:33:23		About as bad a ride as you'll see today from Matthew palmer @GCTurfClub if he's honest Poor decision compounded by the wrong strategy multiplied by being out ridden then to top it all of insult to injury by just giving up on L'mante If i was an owner of the horse i'd be pissed		About as bad a ride as you'll see today from Matthew palmer @GCTurfClub if he's honest Poor decision compounded by the wrong strategy multiplied by being out ridden then to top it all of insult to injury by just giving up on L'mante If i was an owner of the horse i'd be pissed	http://twitter.com/	http://twitter.com/	en	0	100	0	-5	SOCIALMEDIA,SOCIALMEDIA_TWITTER	TEXT			isEdited,isNewsHost			[]		0	0			0	0			SEARCH / / Risky Drinking	0	0	0	0	0	0	0	0	0	0	0	0	0	1976000000	0	331	0	0
2020-11-24 18:31:05	2020-11-24 18:30:47	2020-11-24 18:32:13		@painnibba @aabby_n - I gave you Disney+, and screwed that up for me - I was pissed, but forgave you anyway. - I have tried to be nothing but chill with you but you instigate me into saying shit towards you, and today was a fucking accident		@painnibba @aabby_n - I gave you Disney+, and screwed that up for me - I was pissed, but forgave you anyway. - I have tried to be nothing but chill with you but you instigate me into saying shit towards you, and today was a fucking accident	http://twitter.com/	http://twitter.com/	en	0	100	0	-5	SOCIALMEDIA,SOCIALMEDIA_TWITTER	TEXT			isComment,isEdited,isNewsHost,isTwitterReply			[]		0	0			0	0			SEARCH / / Risky Drinking	0	0	0	0	0	0	0	0	0	0	0	0	0	1976000000	0	257	0	0
2020-11-18 18:49:58	2020-11-18 18:49:39	2020-11-18 18:51:25		@Ro_Smith @newscomauHQ Makes perfect sense. Unlike the opposition clowns in Victoria who had nothing to offer. Just pissed & moaned but were clueless 🤷‍♀️		@Ro_Smith @newscomauHQ Makes perfect sense. Unlike the opposition clowns in Victoria who had nothing to offer. Just pissed & moaned but were clueless 🤷‍♀️	http://twitter.com/	http://twitter.com/	en	0	65	0	-5	SOCIALMEDIA,SOCIALMEDIA_TWITTER	TEXT			isComment,isEdited,isNewsHost,isTwitterReply			[]		0	0			0	0			SEARCH / / Risky Drinking	0	0	0	0	0	0	0	0	0	0	0	0	0	1976000000	0	2268	0	0
2020-12-12 17:49:38	2020-12-12 17:48:52	2020-12-12 17:51:23		#Hot #MelbWeather #cheers #timeforabbq pic.twitter.com/4RSKFVdzlr		#Hot #MelbWeather #cheers #timeforabbq https://t.co/4RSKFVdzlr	http://twitter.com/	http://twitter.com/	en	0	0	0	0	SOCIALMEDIA,SOCIALMEDIA_TWITTER	IMAGE			containsImage,hasImage,isComment,isNewsHost,isTwitterReply			[{"display_url":"pic.twitter.com/4RSKFVdzlr","expanded_url":"https://twitter.com/Taryabelle/status/1337650610947014659/photo/1","url":"https://t.co/4RSKFVdzlr"}]	http://pbs.twimg.com/media/EpBKIz0UUAEPzcH.jpg	0	0			0	0			SEARCH / / Risky Drinking	0	0	0	0	0	0	0	0	0	0	0	0	0	1976000000	0	816	0	0
2020-11-08 20:43:11	2020-11-08 20:42:42	2020-11-08 20:43:15		@cashbonez I pissed in one of these boxes. Who will be the lucky one!		@cashbonez I pissed in one of these boxes. Who will be the lucky one!	http://twitter.com/	http://twitter.com/	en	0	100	0	5	SOCIALMEDIA,SOCIALMEDIA_TWITTER	TEXT			isComment,isEdited,isNewsHost,isTwitterReply			[]		0	0			0	0			SEARCH / / Risky Drinking	0	0	0	0	0	0	0	0	0	0	0	0	0	1976000000	0	36	0	0
2020-11-23 16:51:54	2020-11-23 16:51:23	2020-11-23 16:53:42		@eliistender10 Extended happy hour		@eliistender10 Extended happy hour	http://twitter.com/	http://twitter.com/	en	0	100	0	5	SOCIALMEDIA,SOCIALMEDIA_TWITTER	TEXT			isComment,isEdited,isNewsHost,isTwitterReply			[]		0	0			0	0			SEARCH / / Risky Drinking	0	0	0	0	0	0	0	0	0	0	0	0	0	1976000000	0	288	0	0
2020-11-11 10:09:04	2020-11-11 10:08:34	2020-11-11 10:09:15		lmao pissed		lmao pissed	http://twitter.com/	http://twitter.com/	en	0	100	0	-5	SOCIALMEDIA,SOCIALMEDIA_TWITTER	TEXT			isComment,isEdited,isNewsHost,isTwitterReply			[]		0	0			0	0			SEARCH / / Risky Drinking	0	0	0	0	0	0	0	0	0	0	0	0	0	1976000000	0	1199	0	0
2020-11-24 19:29:05	2020-11-24 19:28:17	2020-11-24 19:30:23		You know @REALDONALDJTRUMP psychologically projects everything so how pissed do you think Trump is that he paid to rig the election and FAILED #Loser		You know @REALDONALDJTRUMP psychologically projects everything so how pissed do you think Trump is that he paid to rig the election and FAILED #Loser	http://twitter.com/	http://twitter.com/	en	0	100	0	-5	SOCIALMEDIA,SOCIALMEDIA_TWITTER	TEXT			isEdited,isNewsHost			[]		0	0			0	0			SEARCH / / Risky Drinking	0	0	0	0	0	0	0	0	0	0	0	0	0	1976000000	0	37	0	0
2020-11-13 23:21:57	2020-11-13 23:21:24	2020-11-13 23:23:52		@MFWitches What's revenge got to do with climate change and also half a million people being pissed off enough to sign a petition.		@MFWitches What's revenge got to do with climate change and also half a million people being pissed off enough to sign a petition.	http://twitter.com/	http://twitter.com/	en	0	100	0	-5	SOCIALMEDIA,SOCIALMEDIA_TWITTER	TEXT			isComment,isEdited,isNewsHost,isTwitterReply			[]		0	0			0	0			SEARCH / / Risky Drinking	0	0	0	0	0	0	0	0	0	0	0	0	0	1976000000	0	260	0	0
2020-11-19 09:39:27	2020-11-19 09:38:40	2020-11-19 09:41:11		ok #SouthAustralians Firstly, you got this. Secondly, if you have no problems with #LockdownSA , and are just pissed off at the smugness of people in other states who are giving you shit, hit me up. I'm happy to be your #EmotionalSupportMelburnian		ok #SouthAustralians Firstly, you got this. Secondly, if you have no problems with #LockdownSA , and are just pissed off at the smugness of people in other states who are giving you shit, hit me up. I'm happy to be your #EmotionalSupportMelburnian	http://twitter.com/	http://twitter.com/	en	0	100	0	0	SOCIALMEDIA,SOCIALMEDIA_TWITTER	TEXT			isEdited,isNewsHost			[]		0	0			0	0			SEARCH / / Risky Drinking	0	0	0	0	0	0	0	0	0	0	0	0	0	1976000000	0	72	0	0
2020-11-22 10:27:24	2020-11-22 10:27:06	2020-11-22 10:28:56		@ToshGreenslade They did this several years ago and people pissed and moaned about it enough to make the BBC reverse their decision.		@ToshGreenslade They did this several years ago and people pissed and moaned about it enough to make the BBC reverse their decision.	http://twitter.com/	http://twitter.com/	en	0	100	0	-5	SOCIALMEDIA,SOCIALMEDIA_TWITTER	TEXT			isComment,isTwitterReply,isNewsHost			[]		0	0			0	0			SEARCH / / Risky Drinking	0	0	0	0	0	0	0	0	0	0	0	0	0	1976000000	0	6	0	0
2020-10-18 00:21:38	2020-10-18 00:21:21	2020-10-18 00:21:52		@WendyCarey2 @mijalex73 @jasmineee_____1 Well Victoria is the only state to have had a second wave. Thousands have been infected. Tens of thousands have lost their jobs. The local economy has tanked. Hundreds have lost their lives. So people might just be a little pissed off about that.		@WendyCarey2 @mijalex73 @jasmineee_____1 Well Victoria is the only state to have had a second wave. Thousands have been infected. Tens of thousands have lost their jobs. The local economy has tanked. Hundreds have lost their lives. So people might just be a little pissed off about that.	http://twitter.com/	http://twitter.com/	en	0	100	0	-5	SOCIALMEDIA,SOCIALMEDIA_TWITTER	TEXT			isComment,isNewsHost,isTwitterReply,isEdited			[]		0	0			0	0			SEARCH / / Risky Drinking	0	0	0	0	0	0	0	0	0	0	0	0	0	2091000000	0	359	0	0
2020-11-22 21:24:51	2020-11-22 21:24:20	2020-11-22 21:26:39		Having to mop & do a load of washing at 9pm because your cat protest pissed right on the mat her litter tray is on... it could have been way worse but man, cats are little bitches when they want to be		Having to mop & do a load of washing at 9pm because your cat protest pissed right on the mat her litter tray is on... it could have been way worse but man, cats are little bitches when they want to be	http://twitter.com/	http://twitter.com/	en	0	100	0	-5	SOCIALMEDIA,SOCIALMEDIA_TWITTER	TEXT			isNewsHost			[]		0	0			0	0			SEARCH / / Risky Drinking	0	0	0	0	0	0	0	0	0	0	0	0	0	1976000000	0	1292	0	0
2020-11-09 21:11:25	2020-11-09 21:10:42	2020-11-09 21:11:30		This is about privileged men in male dominated schools, units & workplaces including politics, business, law, military, police etc being sexually aggressive, inebriated, dishonest to partner, pretending to be on board about #VAW - So familiar everybloodywhere!! #4corners		This is about privileged men in male dominated schools, units & workplaces including politics, business, law, military, police etc being sexually aggressive, inebriated, dishonest to partner, pretending to be on board about #VAW - So familiar everybloodywhere!! #4corners	http://twitter.com/	http://twitter.com/	en	0	81	0	-5	SOCIALMEDIA,SOCIALMEDIA_TWITTER	TEXT			isEdited,isNewsHost			[]		0	0			0	0			SEARCH / / Risky Drinking	0	0	1	0	0	0	0	0	0	0	0	0	0	1976000000	0	6595	0	0
2020-11-02 18:42:09	2020-11-02 18:41:44	2020-11-02 18:43:25		The fundamental purpose of playing game will be slightly different by gamers, still most of them would be relief the stress. Now, I would like to question to myself. Why am I constantly playing the game that makes me pissed off even worse. Ironic		The fundamental purpose of playing game will be slightly different by gamers, still most of them would be relief the stress. Now, I would like to question to myself. Why am I constantly playing the game that makes me pissed off even worse. Ironic	http://twitter.com/	http://twitter.com/	en	0	100	0	-5	SOCIALMEDIA,SOCIALMEDIA_TWITTER	TEXT			isEdited,isNewsHost			[]		0	0			0	0			SEARCH / / Risky Drinking	0	0	0	0	0	0	0	0	0	0	0	0	0	2091000000	0	67	0	0
2020-10-17 09:43:46	2020-10-17 09:43:21	2020-10-17 09:45:09		@VicGovDHHS Only 1 person in the state is pissed off at this as now he will need to find another excuse.		@VicGovDHHS Only 1 person in the state is pissed off at this as now he will need to find another excuse.	http://twitter.com/	http://twitter.com/	en	0	100	0	-5	SOCIALMEDIA,SOCIALMEDIA_TWITTER	TEXT			isComment,isNewsHost,isTwitterReply,isEdited			[]		0	0			0	0			SEARCH / / Risky Drinking	0	0	0	0	0	0	0	0	0	0	0	0	0	2091000000	0	460	0	0
2020-10-30 17:35:38	2020-10-30 17:35:08	2020-10-30 17:36:02		End of a big week in #Melbourne town- finally reaching for the top shelf. #negroni #shelflife and Happy World Teachers Day- you have been stellar 💥over this long lockdown2 🍩#worldteachersday #cheers pic.twitter.com/egTotcl4xj		End of a big week in #Melbourne town- finally reaching for the top shelf. #negroni #shelflife and Happy World Teachers Day- you have been stellar 💥over this long lockdown2 🍩#worldteachersday #cheers https://t.co/egTotcl4xj	http://twitter.com/	http://twitter.com/	en	0	66	0	5	SOCIALMEDIA,SOCIALMEDIA_TWITTER	IMAGE			containsImage,hasImage,isEdited,isNewsHost			[{"display_url":"pic.twitter.com/egTotcl4xj","expanded_url":"https://twitter.com/booksontheshelf/status/1322064475919314944/photo/1","url":"https://t.co/egTotcl4xj"}]	http://pbs.twimg.com/media/EljqoTnUcAALeYE.jpg	0	0			0	0			SEARCH / / Risky Drinking	0	0	0	0	0	0	0	0	0	0	0	0	0	2091000000	0	352	0	0
2020-10-20 23:00:16	2020-10-20 22:59:57	2020-10-20 23:00:18		@Serrels Still pissed to learn it's not about the homestead of famed female journalist and all round bad-arse Nelly Bly.		@Serrels Still pissed to learn it's not about the homestead of famed female journalist and all round bad-arse Nelly Bly.	http://twitter.com/	http://twitter.com/	en	0	100	0	-5	SOCIALMEDIA,SOCIALMEDIA_TWITTER	TEXT			isComment,isEdited,isNewsHost,isTwitterReply			[]		0	0			0	0			SEARCH / / Risky Drinking	0	0	0	0	0	0	0	0	0	0	0	0	0	2091000000	0	3362	0	0
2020-10-15 07:25:06	2020-10-15 07:24:42	2020-10-15 07:25:08		@thespecialbka @Kapow64055083 So pissed off and more understanding of how deep the corruption is with LNP and Murdoch Media. #sportsrorts #communitygrantrorts #AgedCareCrisis #robodebt #LNPbranchstacking #GladysBerejiklian #RubyPrincess The list keeps growing		@thespecialbka @Kapow64055083 So pissed off and more understanding of how deep the corruption is with LNP and Murdoch Media. #sportsrorts #communitygrantrorts #AgedCareCrisis #robodebt #LNPbranchstacking #GladysBerejiklian #RubyPrincess The list keeps growing	http://twitter.com/	http://twitter.com/	en	0	65	0	-5	SOCIALMEDIA,SOCIALMEDIA_TWITTER	TEXT			isComment,isNewsHost,isTwitterReply,isEdited			[]		0	0			0	0			SEARCH / / Risky Drinking	0	0	3	0	0	0	0	0	0	0	0	0	0	2091000000	0	189	0	0
2020-10-25 14:51:25	2020-10-25 14:51:00	2020-10-25 14:51:44		@strategicmark @DanielAndrewsMP If people choose to interpret that as "it's definitely this weekend and I'm going to be pissed if it's not, even if there's a new outbreak" - then those people made a poor choice of expectations, and are now suffering from that choice.		@strategicmark @DanielAndrewsMP If people choose to interpret that as "it's definitely this weekend and I'm going to be pissed if it's not, even if there's a new outbreak" - then those people made a poor choice of expectations, and are now suffering from that choice.	http://twitter.com/	http://twitter.com/	en	0	100	0	-5	SOCIALMEDIA,SOCIALMEDIA_TWITTER	TEXT			isComment,isEdited,isNewsHost,isTwitterReply			[]		0	0			0	0			SEARCH / / Risky Drinking	0	0	0	0	0	0	0	0	0	0	0	0	0	2091000000	0	136	0	0
2020-10-28 14:15:25	2020-10-28 14:14:38	2020-10-28 14:15:53		@PappiEric he's justifiably pissed because the title was meant to come out in April, it's not just a 22 day delay, this is it's third delay		@PappiEric he's justifiably pissed because the title was meant to come out in April, it's not just a 22 day delay, this is it's third delay	http://twitter.com/	http://twitter.com/	en	0	100	0	-5	SOCIALMEDIA,SOCIALMEDIA_TWITTER	TEXT			isComment,isEdited,isNewsHost,isTwitterReply			[]		0	0			0	0			SEARCH / / Risky Drinking	0	0	0	0	0	0	0	0	0	0	0	0	0	2091000000	0	107	0	0
2020-10-22 20:31:09	2020-10-22 20:30:48	2020-10-22 20:31:12		Well, here goes another one. I am really pissed when people are judgemental about Indians. Well, my followers and hundreds of Asians I met in Melbourne will definitely support me on this one. That’s all I want. Love you guys. 😘🥰 #grindr #melbourne #melbgay #gaymelb pic.twitter.com/9Q2TuPDTxr		Well, here goes another one. I am really pissed when people are judgemental about Indians. Well, my followers and hundreds of Asians I met in Melbourne will definitely support me on this one. That’s all I want. Love you guys. 😘🥰 #grindr #melbourne #melbgay #gaymelb https://t.co/9Q2TuPDTxr	http://twitter.com/	http://twitter.com/	en	0	66	0	5	SOCIALMEDIA,SOCIALMEDIA_TWITTER	IMAGE			containsImage,hasImage,isEdited,isNewsHost			[{"display_url":"pic.twitter.com/9Q2TuPDTxr","expanded_url":"https://twitter.com/RyansCuteAsians/status/1319209580212092929/photo/1","url":"https://t.co/9Q2TuPDTxr"}]	http://pbs.twimg.com/media/Ek7GHbdVMAEZFXx.jpg	0	0			0	0			SEARCH / / Risky Drinking	0	0	4	0	0	0	0	0	0	0	0	0	0	2091000000	0	6789	0	0
2020-10-12 15:40:42	2020-10-12 15:40:17	2020-10-12 15:41:09		My cat just brought me a mouse and released it in the bathroom. I just McGyvered a complicated trap scenario out of a toilet roll, a yoghurt pot and a keep cup. This has been the highlight of Lockdown 2.0. Mouse now free. Cat pissed off. Dog confused.		My cat just brought me a mouse and released it in the bathroom. I just McGyvered a complicated trap scenario out of a toilet roll, a yoghurt pot and a keep cup. This has been the highlight of Lockdown 2.0. Mouse now free. Cat pissed off. Dog confused.	http://twitter.com/	http://twitter.com/	en	0	100	0	-5	SOCIALMEDIA,SOCIALMEDIA_TWITTER	TEXT			isNewsHost,isEdited			[]		0	0			0	0			SEARCH / / Risky Drinking	0	0	0	0	0	0	0	0	0	0	0	0	0	2091000000	0	1478	0	0
2020-10-21 16:33:10	2020-10-21 16:32:42	2020-10-21 16:33:29		Sure; can’t imagine a group of inebriated people breaking into song and dance at a pub- or when leaving... #vicpol #COVID19Vic @heidimur @BishopComensoli “Huge crowds dance in streets after pubs close under 10pm curfew in shocking footage” mirror.co.uk/news/uk-news/h… pic.twitter.com/7blFqJVXQ9		Sure; can’t imagine a group of inebriated people breaking into song and dance at a pub- or when leaving... #vicpol #COVID19Vic @heidimur @BishopComensoli “Huge crowds dance in streets after pubs close under 10pm curfew in shocking footage” https://t.co/E0GVyY8IfF https://t.co/7blFqJVXQ9	http://twitter.com/	http://twitter.com/	en	0	61	0	0	SOCIALMEDIA,SOCIALMEDIA_TWITTER	VIDEO			containsVideo,hasImage,isEdited,isNewsHost			[{"display_url":"pic.twitter.com/7blFqJVXQ9","expanded_url":"https://twitter.com/nicktuohy/status/1318787274897698816/video/1","url":"https://t.co/7blFqJVXQ9"},{"display_url":"mirror.co.uk/news/uk-news/h…","expanded_url":"https://www.mirror.co.uk/news/uk-news/huge-crowds-dance-streets-after-22822806","url":"https://t.co/E0GVyY8IfF"},{"display_url":"twitter.com/heidimur/statu…","expanded_url":"htt…	http://pbs.twimg.com/ext_tw_video_thumb/1318787186892812294/pu/img/_Hhx4rVmLV8ZS6tJ.jpg	0	0		https://video.twimg.com/ext_tw_video/1318787186892812294/pu/vid/384x270/f2yOe8DAP4GHnqq4.mp4?tag=10	0	0			SEARCH / / Risky Drinking	0	0	0	0	0	0	0	0	0	0	0	0	0	2091000000	0	421	0	0
2020-11-09 21:45:24	2020-11-09 21:44:54	2020-11-09 21:45:52		@jonathonio I was pissed of by what was included in their "cult" section but learning this has been a balm		@jonathonio I was pissed of by what was included in their "cult" section but learning this has been a balm	http://twitter.com/	http://twitter.com/	en	0	100	0	-5	SOCIALMEDIA,SOCIALMEDIA_TWITTER	TEXT			isComment,isEdited,isNewsHost,isTwitterReply			[]		0	0			0	0			SEARCH / / Risky Drinking	0	0	0	0	0	0	0	0	0	0	0	0	0	1976000000	0	131	0	0
2020-10-05 21:57:34	2020-10-05 21:57:11	2020-10-05 21:57:59		I feel so depleted and pissed off. When the bureaucratic system is a combination of disorganisation and elitism, I truly think they can shove it up their arse's. They don't deserve me or the loyalty I gave them. I'm done, I'm going somewhere better. 🖕 to them		I feel so depleted and pissed off. When the bureaucratic system is a combination of disorganisation and elitism, I truly think they can shove it up their arse's. They don't deserve me or the loyalty I gave them. I'm done, I'm going somewhere better. 🖕 to them	http://twitter.com/	http://twitter.com/	en	0	100	0	-5	SOCIALMEDIA,SOCIALMEDIA_TWITTER	TEXT			isNewsHost,isEdited			[]		0	0			0	0			SEARCH / / Risky Drinking	0	0	0	0	0	0	0	0	0	0	0	0	0	2091000000	0	360	0	0
2020-10-10 11:11:19	2020-10-10 11:10:31	2020-10-10 11:11:38		the cat pissed on my Junya Watanabe skirt .....		the cat pissed on my Junya Watanabe skirt .....	http://twitter.com/	http://twitter.com/	en	0	100	0	-5	SOCIALMEDIA,SOCIALMEDIA_TWITTER	TEXT			isNewsHost,isEdited			[]		0	0			0	0			SEARCH / / Risky Drinking	0	0	0	0	0	0	0	0	0	0	0	0	0	2091000000	0	904	0	0
2020-11-11 00:25:26	2020-11-11 00:24:49	2020-11-11 00:25:33		me going into this novel: tamjols relationship with both of his parents is different but still decent :) me now: somehow his interactions with his asshole stepdad, who is going to threaten to execute him, are going to be the least pissed off from the parents perspective		me going into this novel: tamjols relationship with both of his parents is different but still decent :) me now: somehow his interactions with his asshole stepdad, who is going to threaten to execute him, are going to be the least pissed off from the parents perspective	http://twitter.com/	http://twitter.com/	en	0	100	0	0	SOCIALMEDIA,SOCIALMEDIA_TWITTER	TEXT			isComment,isEdited,isNewsHost,isTwitterReply			[]		0	0			0	0			SEARCH / / Risky Drinking	0	0	0	0	0	0	0	0	0	0	0	0	0	1976000000	0	78	0	0
2020-11-05 12:23:53	2020-11-05 12:23:25	2020-11-05 12:24:55		@realDonaldTrump @BreitbartNews Breitbart far,far less trustable than the election process that's been going for decades Breitbart certainly hasn't. Republicans must be pissed that Trump bagged McCain so heavily in Arizona		@realDonaldTrump @BreitbartNews Breitbart far,far less trustable than the election process that's been going for decades Breitbart certainly hasn't. Republicans must be pissed that Trump bagged McCain so heavily in Arizona	http://twitter.com/	http://twitter.com/	en	0	100	0	-5	SOCIALMEDIA,SOCIALMEDIA_TWITTER	TEXT			isComment,isEdited,isNewsHost,isTwitterReply			[]		0	0			0	0			SEARCH / / Risky Drinking	0	0	0	0	0	0	0	0	0	0	0	0	0	1976000000	0	59	0	0
2020-10-20 19:26:17	2020-10-20 19:25:46	2020-10-20 19:26:21		@ReclaimAnglesea Bbbut that would involve progress! Bet Angus is pissed!		@ReclaimAnglesea Bbbut that would involve progress! Bet Angus is pissed!	http://twitter.com/	http://twitter.com/	en	0	100	0	-5	SOCIALMEDIA,SOCIALMEDIA_TWITTER	TEXT			isComment,isEdited,isNewsHost,isTwitterReply			[]		0	0			0	0			SEARCH / / Risky Drinking	0	0	0	0	0	0	0	0	0	0	0	0	0	2091000000	0	1339	0	0
2020-12-14 04:36:32	2020-12-14 04:35:41	2020-12-14 04:37:54		@MLovetube I bet it pissed him off		@MLovetube I bet it pissed him off	http://twitter.com/	http://twitter.com/	en	0	100	0	-5	SOCIALMEDIA,SOCIALMEDIA_TWITTER	TEXT			isComment,isTwitterReply,isNewsHost			[]		0	0			0	0			SEARCH / / Risky Drinking	0	0	0	0	0	0	0	0	0	0	0	0	0	1976000000	0	173	0	0
2020-10-30 19:24:53	2020-10-30 19:24:31	2020-10-30 19:25:04		whatever, I'm pissed off and need hardware so I want them to fight me tonight.		whatever, I'm pissed off and need hardware so I want them to fight me tonight.	http://twitter.com/	http://twitter.com/	en	0	100	0	-5	SOCIALMEDIA,SOCIALMEDIA_TWITTER	TEXT			isEdited,isNewsHost			[]		0	0			0	0			SEARCH / / Risky Drinking	0	0	0	0	0	0	0	0	0	0	0	0	0	2091000000	0	17	0	0
2020-10-08 16:54:33	2020-10-08 16:54:04	2020-10-08 16:54:44		@MattHumphreys11 @FootyonNine @MatthewLloyd18 @Channel9 I agree He hasn’t helped you for years could get you a good compensation pick, and save you salary cap space...but not good whenever someone leaves, if saad was so bad you wouldn’t have offered him a 5 year contract, there would be lots of players pissed at the club atm		@MattHumphreys11 @FootyonNine @MatthewLloyd18 @Channel9 I agree He hasn’t helped you for years could get you a good compensation pick, and save you salary cap space...but not good whenever someone leaves, if saad was so bad you wouldn’t have offered him a 5 year contract, there would be lots of players pissed at the club atm	http://twitter.com/	http://twitter.com/	en	0	100	0	-5	SOCIALMEDIA,SOCIALMEDIA_TWITTER	TEXT			isComment,isTwitterReply,isNewsHost,isEdited			[]		0	0			0	0			SEARCH / / Risky Drinking	0	0	0	0	0	0	0	0	0	0	0	0	0	2091000000	0	2	0	0
2020-12-12 16:50:01	2020-12-12 16:49:42	2020-12-12 16:51:18		Fuck the whole house has been rearranged and cleaned. Pool might be setup soon too... Wonder if it's wine O clock yet? Or nap instead?		Fuck the whole house has been rearranged and cleaned. Pool might be setup soon too... Wonder if it's wine O clock yet? Or nap instead?	http://twitter.com/	http://twitter.com/	en	0	100	0	-5	SOCIALMEDIA,SOCIALMEDIA_TWITTER	TEXT			isNewsHost,isQuestion			[]		0	0			0	0			SEARCH / / Risky Drinking	0	0	0	0	0	0	0	0	0	0	0	0	0	1976000000	0	391	0	0
2020-10-28 18:05:24	2020-10-28 18:04:40	2020-10-28 18:05:40		@navyblue_bec And remember SOS is pretty pissed off and taking no prisoners at the moment.............And I think Cripps loves the club so much he will sign before or very early in the season to stop the scuttlebutt as it will be a major distraction all year we can ill afford.		@navyblue_bec And remember SOS is pretty pissed off and taking no prisoners at the moment.............And I think Cripps loves the club so much he will sign before or very early in the season to stop the scuttlebutt as it will be a major distraction all year we can ill afford.	http://twitter.com/	http://twitter.com/	en	0	100	0	0	SOCIALMEDIA,SOCIALMEDIA_TWITTER	TEXT			isComment,isEdited,isNewsHost,isTwitterReply			[]		0	0			0	0			SEARCH / / Risky Drinking	0	0	0	0	0	0	0	0	0	0	0	0	0	2091000000	0	119	0	0
2020-10-21 15:28:22	2020-10-21 15:27:48	2020-10-21 15:28:22		@XdVjordos21 Some cops pissed me off so I squared up to them and spat on the cop car		@XdVjordos21 Some cops pissed me off so I squared up to them and spat on the cop car	http://twitter.com/	http://twitter.com/	en	0	100	0	-5	SOCIALMEDIA,SOCIALMEDIA_TWITTER	TEXT			isComment,isEdited,isNewsHost,isTwitterReply			[]		0	0			0	0			SEARCH / / Risky Drinking	0	0	2	0	0	0	0	0	0	0	0	0	0	2091000000	0	5272	0	0
2020-10-16 22:16:44	2020-10-16 22:16:21	2020-10-16 22:18:32		@jacintaj_ I’m gonna be fkn pissed if South’s win tomorrow cause if we lose, I don’t want to lose TO THEM? Disgusting		@jacintaj_ I’m gonna be fkn pissed if South’s win tomorrow cause if we lose, I don’t want to lose TO THEM? Disgusting	http://twitter.com/	http://twitter.com/	en	0	100	0	-5	SOCIALMEDIA,SOCIALMEDIA_TWITTER	TEXT			isQuestion,isComment,isTwitterReply,isNewsHost,isEdited			[]		0	0			0	0			SEARCH / / Risky Drinking	0	0	0	0	0	0	0	0	0	0	0	0	0	2091000000	0	710	0	0
2020-10-15 07:41:16	2020-10-15 07:40:53	2020-10-15 07:41:24		Woohoo! All the DC bigwigs, including Senators and conservative pundits, are being CENSORED on Twitter & Facebook for trying to share the New York Post story. They're pissed & finally realizing what the rest of us have had to deal with on social media for 5 years!		Woohoo! All the DC bigwigs, including Senators and conservative pundits, are being CENSORED on Twitter & Facebook for trying to share the New York Post story. They're pissed & finally realizing what the rest of us have had to deal with on social media for 5 years!	http://twitter.com/	http://twitter.com/	en	0	100	0	-5	SOCIALMEDIA,SOCIALMEDIA_TWITTER	TEXT	http://twitter.com/MaggiePeggy123/status/1316456638316978179		isNewsHost,isEdited			[]		0	0			0	0			SEARCH / / Risky Drinking	0	0	2	0	0	0	0	0	0	0	0	0	0	2091000000	0	3875	0	0
2020-10-31 20:59:06	2020-10-31 20:58:40	2020-10-31 20:59:25		date night ♡ #melbourne #saturdaynight #bottegaveneta #allblackeverything instagr.am/p/CHALaJsDHok/ pic.twitter.com/NdmgmOgqgj		date night ♡ #melbourne #saturdaynight #bottegaveneta #allblackeverything https://t.co/BlscL3ec0P https://t.co/NdmgmOgqgj	http://twitter.com/	http://twitter.com/	en	0	0	0	0	SOCIALMEDIA,SOCIALMEDIA_TWITTER	IMAGE			containsImage,hasImage,isEdited,isNewsHost			[{"display_url":"pic.twitter.com/NdmgmOgqgj","expanded_url":"https://twitter.com/janiecat7/status/1322478084520660993/photo/1","url":"https://t.co/NdmgmOgqgj"},{"display_url":"instagr.am/p/CHALaJsDHok/","expanded_url":"https://instagr.am/p/CHALaJsDHok/","url":"https://t.co/BlscL3ec0P"}]	http://pbs.twimg.com/media/Elpiz1nX0AIs3V8.jpg	0	0			0	0			SEARCH / / Risky Drinking	0	0	0	0	0	0	0	0	0	0	0	0	0	2091000000	0	993	0	0
2020-11-21 19:58:54	2020-11-21 19:58:22	2020-11-21 19:59:52		s a t u r d a y • n i g h t ______________________________________ ♡ this top by @revolve 📷 via @mikutas x #saturdaynight #sparkle #weekend #summervibes #summernights #daylightsavings #november instagr.am/p/CH2GclZDGC2/ pic.twitter.com/NNTc2bUvvA		s a t u r d a y • n i g h t ______________________________________ ♡ this top by @revolve 📷 via @mikutas x #saturdaynight #sparkle #weekend #summervibes #summernights #daylightsavings #november https://t.co/LwmSHIYyyD https://t.co/NNTc2bUvvA	http://twitter.com/	http://twitter.com/	en	0	0	0	0	SOCIALMEDIA,SOCIALMEDIA_TWITTER	IMAGE			containsImage,hasImage,isEdited,isNewsHost			[{"display_url":"pic.twitter.com/NNTc2bUvvA","expanded_url":"https://twitter.com/janiecat7/status/1330073054999957504/photo/1","url":"https://t.co/NNTc2bUvvA"},{"display_url":"instagr.am/p/CH2GclZDGC2/","expanded_url":"https://instagr.am/p/CH2GclZDGC2/","url":"https://t.co/LwmSHIYyyD"}]	http://pbs.twimg.com/media/EnVeZSNXIAMH2MI.jpg	0	0			0	0			SEARCH / / Risky Drinking	0	0	0	0	0	0	0	0	0	0	0	0	0	1976000000	0	1006	0	0
2020-10-24 18:09:46	2020-10-24 18:09:19	2020-10-24 18:09:51		Finally beer time #cheers pic.twitter.com/28zwHt9ctl		Finally beer time #cheers https://t.co/28zwHt9ctl	http://twitter.com/	http://twitter.com/	en	0	0	0	0	SOCIALMEDIA,SOCIALMEDIA_TWITTER	IMAGE			containsImage,hasImage,isEdited,isNewsHost			[{"display_url":"pic.twitter.com/28zwHt9ctl","expanded_url":"https://twitter.com/79meg/status/1319898749263511552/photo/1","url":"https://t.co/28zwHt9ctl"}]	http://pbs.twimg.com/media/ElE46MYUcAYFuX0.jpg	0	0			0	0			SEARCH / / Risky Drinking	0	0	0	0	0	0	0	0	0	0	0	0	0	2091000000	0	474	0	0
2020-10-26 19:57:00	2020-10-26 19:56:33	2020-10-26 19:57:14		To all the frauds who pissed on Victorians and told us it was raining - may your glass always be dry and your booze always be alcohol free. #NoBeersForNewsCorp		To all the frauds who pissed on Victorians and told us it was raining - may your glass always be dry and your booze always be alcohol free. #NoBeersForNewsCorp	http://twitter.com/	http://twitter.com/	en	0	100	0	-5	SOCIALMEDIA,SOCIALMEDIA_TWITTER	TEXT			isEdited,isNewsHost,isVerifiedAuthor,isVerifiedSource			[]		0	0			0	0			SEARCH / / Risky Drinking	0	0	2	0	0	0	0	0	0	0	0	0	0	2091000000	0	2392	0	0
2020-10-23 09:30:43	2020-10-23 09:30:20	2020-10-23 09:31:10		@itsJeffTiedrich He dances like a guy trying to drive his car home intoxicated...		@itsJeffTiedrich He dances like a guy trying to drive his car home intoxicated...	http://twitter.com/	http://twitter.com/	en	0	100	0	-5	SOCIALMEDIA,SOCIALMEDIA_TWITTER	TEXT			isComment,isEdited,isNewsHost,isTwitterReply			[]		0	0			0	0			SEARCH / / Risky Drinking	0	0	0	0	0	0	0	0	0	0	0	0	0	2091000000	0	11	0	0
2020-10-15 00:28:39	2020-10-15 00:26:55	2020-10-15 00:30:41		@SomeFatBastard Actually fucking pissed off that twitter didn't recommend this to me, this is lit as fuck		@SomeFatBastard Actually fucking pissed off that twitter didn't recommend this to me, this is lit as fuck	http://twitter.com/	http://twitter.com/	en	0	100	0	-5	SOCIALMEDIA,SOCIALMEDIA_TWITTER	TEXT			isComment,isTwitterReply,isNewsHost,isEdited			[]		0	0			0	0			SEARCH / / Risky Drinking	0	0	0	0	0	0	0	0	0	0	0	0	0	2091000000	0	272	0	0
2020-10-23 14:03:51	2020-10-23 14:03:08	2020-10-23 14:04:14		Saying Trump did well is a bit like saying your drunk Uncle Jimmy did well because he only pissed himself this time whereas last time he pissed and shat himself while in police custody.		Saying Trump did well is a bit like saying your drunk Uncle Jimmy did well because he only pissed himself this time whereas last time he pissed and shat himself while in police custody.	http://twitter.com/	http://twitter.com/	en	0	100	0	0	SOCIALMEDIA,SOCIALMEDIA_TWITTER	TEXT			isEdited,isNewsHost			[{"display_url":"twitter.com/JohnAvlon/stat…","expanded_url":"https://twitter.com/JohnAvlon/status/1319468799255564288","url":"https://t.co/sNZ9vs9Ql2"}]		0	0			0	0			SEARCH / / Risky Drinking	0	0	0	0	0	0	0	0	0	0	0	0	0	2091000000	0	306	0	0
2020-10-30 03:32:39	2020-10-30 03:32:08	2020-10-30 03:32:57		Im still so pissed off at the fact that I can see some people i’ve went to school with. Who will grow up and have a wonderful ass career and being famous in society while Im stuck here feeling like an NPC to a game :// no way to stand out and make something out of my life		Im still so pissed off at the fact that I can see some people i’ve went to school with. Who will grow up and have a wonderful ass career and being famous in society while Im stuck here feeling like an NPC to a game :// no way to stand out and make something out of my life	http://twitter.com/	http://twitter.com/	en	0	100	0	-5	SOCIALMEDIA,SOCIALMEDIA_TWITTER	TEXT			isEdited,isNewsHost			[]		0	0			0	0			SEARCH / / Risky Drinking	0	0	0	0	0	0	0	0	0	0	0	0	0	2091000000	0	281	0	0
2020-11-07 18:12:41	2020-11-07 18:12:12	2020-11-07 18:12:43		I believe you #dance #alcohol #saturday #saturdayvibes #saturdaynight instagram.com/p/CHR9x-IBf6_/…		I believe you #dance #alcohol #saturday #saturdayvibes #saturdaynight https://t.co/LUHcVbqAsC	http://twitter.com/	http://twitter.com/	en	0	0	0	5	SOCIALMEDIA,SOCIALMEDIA_TWITTER	LINK			isEdited,isNewsHost			[{"display_url":"instagram.com/p/CHR9x-IBf6_/…","expanded_url":"https://www.instagram.com/p/CHR9x-IBf6_/?igshid=1u54pu7kat6fn","url":"https://t.co/LUHcVbqAsC"}]		0	0			0	0			SEARCH / / Risky Drinking	0	0	0	0	0	0	0	0	0	0	0	0	0	1976000000	0	13	0	0
2020-10-31 13:14:41	2020-10-31 13:14:06	2020-10-31 13:14:42		@nicolasantilli It looks quite pissed off I think? - as if it somehow didn't enjoy having its brains scooped with a melon baller.		@nicolasantilli It looks quite pissed off I think? - as if it somehow didn't enjoy having its brains scooped with a melon baller.	http://twitter.com/	http://twitter.com/	en	0	100	0	-5	SOCIALMEDIA,SOCIALMEDIA_TWITTER	TEXT			isComment,isEdited,isNewsHost,isQuestion,isTwitterReply			[]		0	0			0	0			SEARCH / / Risky Drinking	0	0	0	0	0	0	0	0	0	0	0	0	0	2091000000	0	358	0	0
2020-11-06 12:26:36	2020-11-06 12:26:05	2020-11-06 12:26:44		@BalochKhan3 @NeilPHauer Don't know what this idiot's problem is, but seeing pro-armenianterrorists pissed means we are on the right track and losers like him can only cry about it ✊🇦🇿🇹🇷🇵🇰		@BalochKhan3 @NeilPHauer Don't know what this idiot's problem is, but seeing pro-armenianterrorists pissed means we are on the right track and losers like him can only cry about it ✊🇦🇿🇹🇷🇵🇰	http://twitter.com/	http://twitter.com/	en	0	100	0	-5	SOCIALMEDIA,SOCIALMEDIA_TWITTER	TEXT			isComment,isEdited,isNewsHost,isTwitterReply			[]		0	0			0	0			SEARCH / / Risky Drinking	0	0	0	0	0	0	0	0	0	0	0	0	0	1976000000	0	438	0	0
2020-12-13 07:48:24	2020-12-13 07:47:39	2020-12-13 07:49:19		@MargieDeese SN9 a little tipsy. Too much Teslaquila.		@MargieDeese SN9 a little tipsy. Too much Teslaquila.	http://twitter.com/	http://twitter.com/	en	0	67	0	0	SOCIALMEDIA,SOCIALMEDIA_TWITTER	TEXT			isComment,isTwitterReply,isNewsHost			[]		0	0			0	0			SEARCH / / Risky Drinking	0	0	0	0	0	0	0	0	0	0	0	0	0	1976000000	0	530	0	0
2020-10-19 15:15:13	2020-10-19 15:14:37	2020-10-19 15:15:18		@TimWilsonMP @DanielAndrewsMP Not provoke, pissed off. Keep telling t here lies about Victoria and yuou might as well stay in Canberra. Not that they are keen on liberals either		@TimWilsonMP @DanielAndrewsMP Not provoke, pissed off. Keep telling t here lies about Victoria and yuou might as well stay in Canberra. Not that they are keen on liberals either	http://twitter.com/	http://twitter.com/	en	0	100	0	-5	SOCIALMEDIA,SOCIALMEDIA_TWITTER	TEXT			isComment,isNewsHost,isTwitterReply,isEdited			[]		0	0			0	0			SEARCH / / Risky Drinking	0	0	0	0	0	0	0	0	0	0	0	0	0	2091000000	0	739	0	0
2020-10-15 12:36:17	2020-10-15 12:35:42	2020-10-15 12:37:52		@TheKeithiest Pissed off Danish		@TheKeithiest Pissed off Danish	http://twitter.com/	http://twitter.com/	en	0	100	0	-5	SOCIALMEDIA,SOCIALMEDIA_TWITTER	TEXT			isComment,isNewsHost,isTwitterReply,isEdited			[]		0	0			0	0			SEARCH / / Risky Drinking	0	0	0	0	0	0	0	0	0	0	0	0	0	2091000000	0	184	0	0
2020-11-13 09:02:49	2020-11-13 09:02:01	2020-11-13 09:03:40		Honestly I don’t care about who we lost anymore and I’m as pissed off as anyone. Let’s focus on getting better and stronger hopefully we get 2 great kids and solidified our position in getting Daicos next year @CollingwoodFC		Honestly I don’t care about who we lost anymore and I’m as pissed off as anyone. Let’s focus on getting better and stronger hopefully we get 2 great kids and solidified our position in getting Daicos next year @CollingwoodFC	http://twitter.com/	http://twitter.com/	en	0	100	0	5	SOCIALMEDIA,SOCIALMEDIA_TWITTER	TEXT			isEdited,isNewsHost			[]		0	0			0	0			SEARCH / / Risky Drinking	0	0	0	0	0	0	0	0	0	0	0	0	0	1976000000	0	53	0	0
2020-11-19 08:12:06	2020-11-19 08:11:47	2020-11-19 08:13:01		The Tiny Pissed Off Christmas Owl - a perfect 2020 story		The Tiny Pissed Off Christmas Owl - a perfect 2020 story	http://twitter.com/	http://twitter.com/	en	0	100	0	5	SOCIALMEDIA,SOCIALMEDIA_TWITTER	TEXT			isComment,isEdited,isNewsHost,isTwitterReply			[]		0	0			0	0			SEARCH / / Risky Drinking	0	0	0	0	0	0	0	0	0	0	0	0	0	1976000000	0	1895	0	0
2020-10-18 21:32:32	2020-10-18 21:32:03	2020-10-18 21:32:54		@DrJavaBeans He's off to the bar now to get pissed with The Bunk.		@DrJavaBeans He's off to the bar now to get pissed with The Bunk.	http://twitter.com/	http://twitter.com/	en	0	100	0	-5	SOCIALMEDIA,SOCIALMEDIA_TWITTER	TEXT			isComment,isTwitterReply,isNewsHost,isEdited			[]		0	0			0	0			SEARCH / / Risky Drinking	0	0	0	0	0	0	0	0	0	0	0	0	0	2091000000	0	1441	0	0
2020-10-26 17:58:57	2020-10-26 17:58:01	2020-10-26 17:59:01		@TimSmithMP how is mr 15% going? pissed off that most Victorians think you and your party are a joke? How are the bats? #dimtim #toddlertim #thanksdan #IStandWithDan #springst		@TimSmithMP how is mr 15% going? pissed off that most Victorians think you and your party are a joke? How are the bats? #dimtim #toddlertim #thanksdan #IStandWithDan #springst	http://twitter.com/	http://twitter.com/	en	0	61	0	-5	SOCIALMEDIA,SOCIALMEDIA_TWITTER	TEXT			isEdited,isNewsHost,isQuestion			[]		0	0			0	0			SEARCH / / Risky Drinking	0	0	0	0	0	0	0	0	0	0	0	0	0	2091000000	0	191	0	0
2020-11-10 22:52:08	2020-11-10 22:51:29	2020-11-10 22:52:14		@realDonaldTrump Haven’t you pissed off to Florida yet?		@realDonaldTrump Haven’t you pissed off to Florida yet?	http://twitter.com/	http://twitter.com/	en	0	100	0	-5	SOCIALMEDIA,SOCIALMEDIA_TWITTER	TEXT			isComment,isEdited,isNewsHost,isQuestion,isTwitterReply			[]		0	0			0	0			SEARCH / / Risky Drinking	0	0	0	0	0	0	0	0	0	0	0	0	0	1976000000	0	244	0	0
2020-10-30 13:34:15	2020-10-30 13:33:54	2020-10-30 13:34:27		I think he is pissed off that he did not get a watch.		I think he is pissed off that he did not get a watch.	http://twitter.com/	http://twitter.com/	en	0	100	0	-5	SOCIALMEDIA,SOCIALMEDIA_TWITTER	TEXT			isEdited,isNewsHost			[{"display_url":"twitter.com/marxdeane/stat…","expanded_url":"https://twitter.com/marxdeane/status/1321997040012812288","url":"https://t.co/HFcBkdgguL"}]		0	0			0	0			SEARCH / / Risky Drinking	0	0	1	0	0	0	0	0	0	0	0	0	0	2091000000	0	1529	0	0
2020-11-04 21:03:53	2020-11-04 21:03:27	2020-11-04 21:05:12		@ThreeDailey She’s not mentally okay, she shouldn’t be live streaming while intoxicated		@ThreeDailey She’s not mentally okay, she shouldn’t be live streaming while intoxicated	http://twitter.com/	http://twitter.com/	en	0	100	0	-5	SOCIALMEDIA,SOCIALMEDIA_TWITTER	TEXT			isComment,isEdited,isNewsHost,isTwitterReply			[]		0	0			0	0			SEARCH / / Risky Drinking	0	0	0	0	0	0	0	0	0	0	0	0	0	1976000000	0	38	0	0
2020-12-01 18:07:45	2020-12-01 18:07:15	2020-12-01 18:08:57		Personally, as someone in the popculture/VG industry, me pissed. This industry already gets sweet fuck all assistance from the government, despite the jobs & money it brings in; having dogshit internet on top of that, while eSports, streamers, digital entertainment is going OFF?? pic.twitter.com/RY3TXdFweR		Personally, as someone in the popculture/VG industry, me pissed. This industry already gets sweet fuck all assistance from the government, despite the jobs & money it brings in; having dogshit internet on top of that, while eSports, streamers, digital entertainment is going OFF?? https://t.co/RY3TXdFweR	http://twitter.com/	http://twitter.com/	en	0	89	0	-5	SOCIALMEDIA,SOCIALMEDIA_TWITTER	VIDEO			containsVideo,hasImage,isComment,isEdited,isNewsHost,isQuestion,isTwitterReply			[{"display_url":"pic.twitter.com/RY3TXdFweR","expanded_url":"https://twitter.com/_rachelwonder/status/1333668971027939330/photo/1","url":"https://t.co/RY3TXdFweR"}]	http://pbs.twimg.com/tweet_video_thumb/EoIk2w2UcAEFAYk.jpg	0	0		https://video.twimg.com/tweet_video/EoIk2w2UcAEFAYk.mp4	0	0			SEARCH / / Risky Drinking	0	0	0	0	0	0	0	0	0	0	0	0	0	1976000000	0	647	0	0
2020-11-04 20:53:26	2020-11-04 20:52:58	2020-11-04 20:54:34		I don’t drink on a work night but here I am drinking on a work night. I really told myself it was just a game, but here I am, just pissed off at everyone for no reason.		I don’t drink on a work night but here I am drinking on a work night. I really told myself it was just a game, but here I am, just pissed off at everyone for no reason.	http://twitter.com/	http://twitter.com/	en	0	100	0	-5	SOCIALMEDIA,SOCIALMEDIA_TWITTER	TEXT			isEdited,isNewsHost			[]		0	0			0	0			SEARCH / / Risky Drinking	0	0	0	0	0	0	0	0	0	0	0	0	0	1976000000	0	1266	0	0
2020-10-23 14:08:07	2020-10-23 14:07:45	2020-10-23 14:09:32		Biden is getting chewed apart bro 💀💀💀 Dude I’m so pissed, I could be watching this with the political side of my fam but BLOODY COVID		Biden is getting chewed apart bro 💀💀💀 Dude I’m so pissed, I could be watching this with the political side of my fam but BLOODY COVID	http://twitter.com/	http://twitter.com/	en	0	100	0	-5	SOCIALMEDIA,SOCIALMEDIA_TWITTER	TEXT			isEdited,isNewsHost			[]		0	0			0	0			SEARCH / / Risky Drinking	0	0	0	0	0	0	0	0	0	0	0	0	0	2091000000	0	652	0	0
2020-11-08 13:32:16	2020-11-08 13:31:55	2020-11-08 13:32:24		He's pretty pissed off!		He's pretty pissed off!	http://twitter.com/	http://twitter.com/	en	0	100	0	-5	SOCIALMEDIA,SOCIALMEDIA_TWITTER	TEXT			isEdited,isNewsHost			[{"display_url":"twitter.com/tassiedevil/st…","expanded_url":"https://twitter.com/tassiedevil/status/1325257660711673858","url":"https://t.co/tzo9lFudD9"}]		0	0			0	0			SEARCH / / Risky Drinking	0	0	0	0	0	0	0	0	0	0	0	0	0	1976000000	0	106	0	0
2020-11-11 22:55:42	2020-11-11 22:55:10	2020-11-11 22:56:05		@grassors @Normy_GK @tim_michell Whatever plan they have it better be good. Think Pies fans are really pissed off about all these reports of them overpaying players and seem to be the only club who’s publicly struggling to manage their salary cap		@grassors @Normy_GK @tim_michell Whatever plan they have it better be good. Think Pies fans are really pissed off about all these reports of them overpaying players and seem to be the only club who’s publicly struggling to manage their salary cap	http://twitter.com/	http://twitter.com/	en	0	100	0	-5	SOCIALMEDIA,SOCIALMEDIA_TWITTER	TEXT			isComment,isEdited,isNewsHost,isTwitterReply			[]		0	0			0	0			SEARCH / / Risky Drinking	0	0	0	0	0	0	0	0	0	0	0	0	0	1976000000	0	73	0	0
2020-10-15 18:12:53	2020-10-15 18:12:31	2020-10-15 18:13:10		yeah they took it off and im still pissed about it		yeah they took it off and im still pissed about it	http://twitter.com/	http://twitter.com/	en	0	100	0	-5	SOCIALMEDIA,SOCIALMEDIA_TWITTER	TEXT			isComment,isTwitterReply,isNewsHost,isEdited			[]		0	0			0	0			SEARCH / / Risky Drinking	0	0	0	0	0	0	0	0	0	0	0	0	0	2091000000	0	6106	0	0
2020-11-09 20:23:09	2020-11-09 20:22:30	2020-11-09 20:23:26		@MikeCarlton01 @davidihales Their star witness is part of the problem. If Turnbull's office didn't create bogus jobs to hide office misadventure taxpayers wouldn't be pissed off. The crime is defrauding the Commonwealth and the list is long. #4Corners		@MikeCarlton01 @davidihales Their star witness is part of the problem. If Turnbull's office didn't create bogus jobs to hide office misadventure taxpayers wouldn't be pissed off. The crime is defrauding the Commonwealth and the list is long. #4Corners	http://twitter.com/	http://twitter.com/	en	0	100	0	-5	SOCIALMEDIA,SOCIALMEDIA_TWITTER	TEXT			isComment,isEdited,isNewsHost,isTwitterReply			[]		0	0			0	0			SEARCH / / Risky Drinking	0	0	6	0	0	0	0	0	0	0	0	0	0	1976000000	0	17693	0	0
2020-11-20 07:27:32	2020-11-20 07:27:12	2020-11-20 07:29:34		Adelaide update: You can’t walk your dog 🐶 or yourself 🚶‍♂️ to exercise your legs, but you can go to the bottle shop to get legless 🥴 pic.twitter.com/BZDtdTSgm5		Adelaide update: You can’t walk your dog 🐶 or yourself 🚶‍♂️ to exercise your legs, but you can go to the bottle shop to get legless 🥴 https://t.co/BZDtdTSgm5	http://twitter.com/	http://twitter.com/	en	0	54	0	0	SOCIALMEDIA,SOCIALMEDIA_TWITTER	IMAGE			containsImage,hasImage,isEdited,isNewsHost			[{"display_url":"pic.twitter.com/BZDtdTSgm5","expanded_url":"https://twitter.com/rtralphy/status/1329521628938571781/photo/1","url":"https://t.co/BZDtdTSgm5"}]	http://pbs.twimg.com/media/EnNo3hRVEAEN92h.jpg	0	0			0	0			SEARCH / / Risky Drinking	0	0	0	0	0	0	0	0	0	0	0	0	0	1976000000	0	11885	0	0
2020-11-01 20:34:36	2020-11-01 20:34:06	2020-11-01 20:35:58		I’m so pissed off. The worst judging. #TheBlockAU		I’m so pissed off. The worst judging. #TheBlockAU	http://twitter.com/	http://twitter.com/	en	0	50	0	-5	SOCIALMEDIA,SOCIALMEDIA_TWITTER	TEXT			isEdited,isNewsHost			[]		0	0			0	0			SEARCH / / Risky Drinking	0	0	0	0	0	0	0	0	0	0	0	0	0	2091000000	0	78	0	0
2020-11-10 16:28:11	2020-11-10 16:27:47	2020-11-10 16:28:13		@BOConnorMP Dude the government just denied aboriginal people their representation in government.. I’m fuckin pissed and you should be too!		@BOConnorMP Dude the government just denied aboriginal people their representation in government.. I’m fuckin pissed and you should be too!	http://twitter.com/	http://twitter.com/	en	0	100	0	-5	SOCIALMEDIA,SOCIALMEDIA_TWITTER	TEXT			isComment,isEdited,isNewsHost,isTwitterReply			[]		0	0			0	0			SEARCH / / Risky Drinking	0	0	1	0	0	0	0	0	0	0	0	0	0	1976000000	0	105	0	0
2020-10-18 13:54:01	2020-10-18 13:53:29	2020-10-18 13:54:13		@sixlillies I think he’s just pissed himself.		@sixlillies I think he’s just pissed himself.	http://twitter.com/	http://twitter.com/	en	0	84	0	-5	SOCIALMEDIA,SOCIALMEDIA_TWITTER	TEXT			isComment,isTwitterReply,isNewsHost,isEdited			[]		0	0			0	0			SEARCH / / Risky Drinking	0	0	0	0	0	0	0	0	0	0	0	0	0	2091000000	0	733	0	0
2020-10-15 13:22:30	2020-10-15 13:21:36	2020-10-15 13:23:57		But also, walking my dog, she pissed on my foot 🙃		But also, walking my dog, she pissed on my foot 🙃	http://twitter.com/	http://twitter.com/	en	0	100	0	-5	SOCIALMEDIA,SOCIALMEDIA_TWITTER	TEXT			isNewsHost,isEdited			[]		0	0			0	0			SEARCH / / Risky Drinking	0	0	0	0	0	0	0	0	0	0	0	0	0	2091000000	0	1929	0	0
2020-12-06 11:33:58	2020-12-06 11:33:23	2020-12-06 11:35:36		@RAPtorAdventur1 @TheGTeamPI @ThingsLeslie @Cece20744127 @303_tv yes I agree with Jenny. I think l know who your talking about. I've been watching a real arsehole trashing you all saying that yous are all fake and trying to prove it by taking clips of your videos and trying to debunk them he has really pissed me off. You have my support		@RAPtorAdventur1 @TheGTeamPI @ThingsLeslie @Cece20744127 @303_tv yes I agree with Jenny. I think l know who your talking about. I've been watching a real arsehole trashing you all saying that yous are all fake and trying to prove it by taking clips of your videos and trying to debunk them he has really pissed me off. You have my support	http://twitter.com/	http://twitter.com/	en	0	100	0	-5	SOCIALMEDIA,SOCIALMEDIA_TWITTER	TEXT			isComment,isTwitterReply,isNewsHost			[]		0	0			0	0			SEARCH / / Risky Drinking	0	0	0	0	0	0	0	0	0	0	0	0	0	1976000000	0	158	0	0
2020-10-10 21:36:43	2020-10-10 21:35:54	2020-10-10 21:36:47		@Peumike_D Still a good season - considering all the injuries. How pissed would you be if you made the prelims and couldn’t go.		@Peumike_D Still a good season - considering all the injuries. How pissed would you be if you made the prelims and couldn’t go.	http://twitter.com/	http://twitter.com/	en	0	100	0	-5	SOCIALMEDIA,SOCIALMEDIA_TWITTER	TEXT			isComment,isTwitterReply,isNewsHost,isEdited			[]		0	0			0	0			SEARCH / / Risky Drinking	0	0	0	0	0	0	0	0	0	0	0	0	0	2091000000	0	660	0	0
2020-10-18 19:28:56	2020-10-18 19:28:14	2020-10-18 19:29:15		@venuskusunoki @STYLINSUNNN maybe im pissed at u cuz u always give me larry breakdowns 🙄👎🏼		@venuskusunoki @STYLINSUNNN maybe im pissed at u cuz u always give me larry breakdowns 🙄👎🏼	http://twitter.com/	http://twitter.com/	en	0	90	0	-5	SOCIALMEDIA,SOCIALMEDIA_TWITTER	TEXT			isComment,isTwitterReply,isNewsHost,isEdited			[]		0	0			0	0			SEARCH / / Risky Drinking	0	0	0	0	0	0	0	0	0	0	0	0	0	2091000000	0	1085	0	0
2020-10-09 15:42:54	2020-10-09 15:42:28	2020-10-09 15:44:41		@BOURNETwitch @v3n_mous @InfinityWard Had the exact same thing happen man. Was so confused, then pissed off once I realised what was happening!		@BOURNETwitch @v3n_mous @InfinityWard Had the exact same thing happen man. Was so confused, then pissed off once I realised what was happening!	http://twitter.com/	http://twitter.com/	en	0	100	0	-5	SOCIALMEDIA,SOCIALMEDIA_TWITTER	TEXT			isComment,isNewsHost,isTwitterReply,isEdited			[]		0	0			0	0			SEARCH / / Risky Drinking	0	0	0	0	0	0	0	0	0	0	0	0	0	2091000000	0	23	0	0
2020-10-06 17:15:36	2020-10-06 17:15:02	2020-10-06 17:15:51		Absolute indictment on Essendon that this guy, who has been terrific, wants to leave. So pissed off with this car crash of a club. I'm all for rebuilding, but they couldn't afford to lose this bloke. And if this doesn't wake people up to just how wretched things are, nothing will		Absolute indictment on Essendon that this guy, who has been terrific, wants to leave. So pissed off with this car crash of a club. I'm all for rebuilding, but they couldn't afford to lose this bloke. And if this doesn't wake people up to just how wretched things are, nothing will	http://twitter.com/	http://twitter.com/	en	0	100	0	-5	SOCIALMEDIA,SOCIALMEDIA_TWITTER	TEXT			isEdited,isNewsHost,isVerifiedAuthor,isVerifiedSource			[{"display_url":"twitter.com/FOXFOOTY/statu…","expanded_url":"https://twitter.com/FOXFOOTY/status/1313357832188694528","url":"https://t.co/CUqbgFp8Wa"}]		0	0			0	0			SEARCH / / Risky Drinking	0	0	38	0	0	0	0	0	0	0	0	0	0	2091000000	0	51344	0	0
2020-11-19 14:01:27	2020-11-19 14:00:46	2020-11-19 14:02:19		@PRGuy17 Pissed off at least one entire state with his gutless ineptitude		@PRGuy17 Pissed off at least one entire state with his gutless ineptitude	http://twitter.com/	http://twitter.com/	en	0	100	0	-5	SOCIALMEDIA,SOCIALMEDIA_TWITTER	TEXT			isComment,isEdited,isNewsHost,isTwitterReply			[]		0	0			0	0			SEARCH / / Risky Drinking	0	0	0	0	0	0	0	0	0	0	0	0	0	1976000000	0	1159	0	0
2020-11-04 22:23:36	2020-11-04 22:22:57	2020-11-04 22:25:13		this is absurd - pissed, driving and crashing etc and a $1000 fine - bullshit penalty ! theage.com.au/national/victo…		this is absurd - pissed, driving and crashing etc and a $1000 fine - bullshit penalty ! https://t.co/I0iK3xcXBY	http://twitter.com/	http://twitter.com/	en	0	57	0	-5	SOCIALMEDIA,SOCIALMEDIA_TWITTER	LINK			isEdited,isNewsHost			[{"display_url":"theage.com.au/national/victo…","expanded_url":"https://www.theage.com.au/national/victoria/bulldogs-star-lachie-hunter-fined-1000-with-no-conviction-after-drink-driving-crash-20201104-p56bd0.html?btis","url":"https://t.co/I0iK3xcXBY"}]		0	0			0	0			SEARCH / / Risky Drinking	0	0	0	0	0	0	0	0	0	0	0	0	0	1976000000	0	748	0	0
2020-10-06 19:10:20	2020-10-06 19:09:49	2020-10-06 19:10:23		@AussieDon78 Yup, I couldn't give a rats fat clacker who agrees with how I feel or doesn't to be honest! I'm really pissed off and happy to say so. Saad can go and get......		@AussieDon78 Yup, I couldn't give a rats fat clacker who agrees with how I feel or doesn't to be honest! I'm really pissed off and happy to say so. Saad can go and get......	http://twitter.com/	http://twitter.com/	en	0	100	0	-5	SOCIALMEDIA,SOCIALMEDIA_TWITTER	TEXT			isComment,isTwitterReply,isNewsHost,isEdited			[]		0	0			0	0			SEARCH / / Risky Drinking	0	0	0	0	0	0	0	0	0	0	0	0	0	2091000000	0	156	0	0
2020-11-29 13:50:45	2020-11-29 13:50:19	2020-11-29 13:52:20		@theage Its not being drunk that is the issue, its being a drunk and an idiot. Plenty of happy, fun intoxicated people out there that dont harm others, get violent etc. punish the person, not the blood alcohol level. Pretty sure police would be happy to not babysit drunk ppl.		@theage Its not being drunk that is the issue, its being a drunk and an idiot. Plenty of happy, fun intoxicated people out there that dont harm others, get violent etc. punish the person, not the blood alcohol level. Pretty sure police would be happy to not babysit drunk ppl.	http://twitter.com/	http://twitter.com/	en	0	100	0	-5	SOCIALMEDIA,SOCIALMEDIA_TWITTER	TEXT			isComment,isEdited,isNewsHost,isTwitterReply			[]		0	0			0	0			SEARCH / / Risky Drinking	0	0	0	0	0	0	0	0	0	0	0	0	0	1976000000	0	17	0	0
2020-10-31 21:44:39	2020-10-31 21:44:08	2020-10-31 21:44:47		#QLDvotes2020 @couriermail @SkyNewsAust must be pissed #MurdochGutterMedia @QLDLabor @AustralianLabor @AnnastaciaMP look like winning @The_Nationals @LiberalAus lose #racist #luddites in @OneNationAus have lost votes. 🤣@ScottMorrisonMP pls campaign in other states #auspol pic.twitter.com/kesbcjQdyw		#QLDvotes2020 @couriermail @SkyNewsAust must be pissed #MurdochGutterMedia @QLDLabor @AustralianLabor @AnnastaciaMP look like winning @The_Nationals @LiberalAus lose #racist #luddites in @OneNationAus have lost votes. 🤣@ScottMorrisonMP pls campaign in other states #auspol https://t.co/kesbcjQdyw	http://twitter.com/	http://twitter.com/	en	0	19	0	-5	SOCIALMEDIA,SOCIALMEDIA_TWITTER	VIDEO			containsVideo,hasImage,isEdited,isNewsHost			[{"display_url":"pic.twitter.com/kesbcjQdyw","expanded_url":"https://twitter.com/CarringBush2010/status/1322489528142082049/photo/1","url":"https://t.co/kesbcjQdyw"}]	http://pbs.twimg.com/tweet_video_thumb/ElptNkEVkAAOmrv.jpg	0	0		https://video.twimg.com/tweet_video/ElptNkEVkAAOmrv.mp4	0	0			SEARCH / / Risky Drinking	0	0	0	0	0	0	0	0	0	0	0	0	0	2091000000	0	447	0	0
2020-10-31 05:18:36	2020-10-31 05:18:10	2020-10-31 05:19:02		Man I’m pissed Mfs transferred my package to the wrong post office 😑		Man I’m pissed Mfs transferred my package to the wrong post office 😑	http://twitter.com/	http://twitter.com/	en	0	100	0	-5	SOCIALMEDIA,SOCIALMEDIA_TWITTER	TEXT			isEdited,isNewsHost			[]		0	0			0	0			SEARCH / / Risky Drinking	0	0	0	0	0	0	0	0	0	0	0	0	0	2091000000	0	118	0	0
2020-12-03 18:25:46	2020-12-03 18:25:06	2020-12-03 18:27:46		@MarisaKabas @atrupar Even more pissed up & deluded than Trump...with a little less lies!		@MarisaKabas @atrupar Even more pissed up & deluded than Trump...with a little less lies!	http://twitter.com/	http://twitter.com/	en	0	90	0	-5	SOCIALMEDIA,SOCIALMEDIA_TWITTER	TEXT			isComment,isTwitterReply,isNewsHost			[]		0	0			0	0			SEARCH / / Risky Drinking	0	0	0	0	0	0	0	0	0	0	0	0	0	1976000000	0	125	0	0
2020-11-04 13:18:12	2020-11-04 13:17:44	2020-11-04 13:19:56		@Mattophobia Exactly the same in Vic, Aus. Even though we have had restrictions eased significantly there are many people that are still pissed off. No curfew, shops open, 25km radius is still not enough for people.		@Mattophobia Exactly the same in Vic, Aus. Even though we have had restrictions eased significantly there are many people that are still pissed off. No curfew, shops open, 25km radius is still not enough for people.	http://twitter.com/	http://twitter.com/	en	0	100	0	-5	SOCIALMEDIA,SOCIALMEDIA_TWITTER	TEXT			isComment,isEdited,isNewsHost,isTwitterReply			[]		0	0			0	0			SEARCH / / Risky Drinking	0	0	0	0	0	0	0	0	0	0	0	0	0	1976000000	0	40	0	0
2020-11-24 15:20:26	2020-11-24 15:19:54	2020-11-24 15:21:26		@greggrosenthal I'm pissed off Angelo		@greggrosenthal I'm pissed off Angelo	http://twitter.com/	http://twitter.com/	en	0	100	0	-5	SOCIALMEDIA,SOCIALMEDIA_TWITTER	TEXT			isComment,isEdited,isNewsHost,isTwitterReply			[]		0	0			0	0			SEARCH / / Risky Drinking	0	0	0	0	0	0	0	0	0	0	0	0	0	1976000000	0	253	0	0
2020-10-31 20:52:42	2020-10-31 20:52:12	2020-10-31 20:53:08		tipsy and playing league of legends pic.twitter.com/kVx33MFKv6		tipsy and playing league of legends https://t.co/kVx33MFKv6	http://twitter.com/	http://twitter.com/	en	0	50	0	0	SOCIALMEDIA,SOCIALMEDIA_TWITTER	VIDEO			containsVideo,hasImage,isEdited,isNewsHost			[{"display_url":"pic.twitter.com/kVx33MFKv6","expanded_url":"https://twitter.com/dg_lukee/status/1322476458976014336/video/1","url":"https://t.co/kVx33MFKv6"}]	http://pbs.twimg.com/ext_tw_video_thumb/1322476417536253953/pu/img/SdfBWnW2hsHNA0I0.jpg	0	0		https://video.twimg.com/ext_tw_video/1322476417536253953/pu/vid/320x600/yPGAShKWcFgJMEhO.mp4?tag=10	0	0			SEARCH / / Risky Drinking	0	0	0	0	0	0	0	0	0	0	0	0	0	2091000000	0	655	0	0
2020-12-10 22:37:41	2020-12-10 22:37:11	2020-12-10 22:39:35		Don't get pissed off at me for hearing something you said in public, if you wanted to keep it private then you wouldn't say it in public spaces! I can't just turn off my ears.		Don't get pissed off at me for hearing something you said in public, if you wanted to keep it private then you wouldn't say it in public spaces! I can't just turn off my ears.	http://twitter.com/	http://twitter.com/	en	0	100	0	-5	SOCIALMEDIA,SOCIALMEDIA_TWITTER	TEXT			isNewsHost			[]		0	0			0	0			SEARCH / / Risky Drinking	0	0	0	0	0	0	0	0	0	0	0	0	0	1976000000	0	31	0	0
2020-10-05 17:39:29	2020-10-05 17:38:48	2020-10-05 17:39:29		There have been times where my mom got super pissed off at me as a child and threw frying pans and other kitchenware/dishware at my head but now as a 30 year-old I'm empathetic to what she was going through (however I don't condone throwing stuff at kid's head lol)		There have been times where my mom got super pissed off at me as a child and threw frying pans and other kitchenware/dishware at my head but now as a 30 year-old I'm empathetic to what she was going through (however I don't condone throwing stuff at kid's head lol)	http://twitter.com/	http://twitter.com/	en	0	100	0	-5	SOCIALMEDIA,SOCIALMEDIA_TWITTER	TEXT			isNewsHost,isEdited			[]		0	0			0	0			SEARCH / / Risky Drinking	0	0	0	0	0	0	0	0	0	0	0	0	0	2091000000	0	610	0	0
2020-11-08 15:58:36	2020-11-08 15:58:00	2020-11-08 15:59:07		@ProfSunnySingh Kamala is the saving grace for me, and yes I am one of the 'resign after it settles so she can lead' crew. If they stuff up on the new green deal then I'll be more pissed off than surprised.		@ProfSunnySingh Kamala is the saving grace for me, and yes I am one of the 'resign after it settles so she can lead' crew. If they stuff up on the new green deal then I'll be more pissed off than surprised.	http://twitter.com/	http://twitter.com/	en	0	100	0	5	SOCIALMEDIA,SOCIALMEDIA_TWITTER	TEXT			isComment,isEdited,isNewsHost,isTwitterReply			[]		0	0			0	0			SEARCH / / Risky Drinking	0	0	0	0	0	0	0	0	0	0	0	0	0	1976000000	0	1688	0	0
2020-10-30 06:41:01	2020-10-30 06:40:34	2020-10-30 06:41:27		And I am already anticipating being incredibly frustrated by people's bad takes about whether Crow carries the sins of the man who once occupied his body. Bad takes in the game, bad takes out of the game. The protagonist of Soma pissed me off for being similarly clueless.		And I am already anticipating being incredibly frustrated by people's bad takes about whether Crow carries the sins of the man who once occupied his body. Bad takes in the game, bad takes out of the game. The protagonist of Soma pissed me off for being similarly clueless.	http://twitter.com/	http://twitter.com/	en	0	100	0	-5	SOCIALMEDIA,SOCIALMEDIA_TWITTER	TEXT			isComment,isEdited,isNewsHost,isTwitterReply			[]		0	0			0	0			SEARCH / / Risky Drinking	0	0	0	0	0	0	0	0	0	0	0	0	0	2091000000	0	337	0	0
2020-10-24 11:10:08	2020-10-24 11:09:43	2020-10-24 11:10:35		Mum took her mask off the second we left the shopping centre (it's law to wear them outside). I've just pissed her right off by asking her not to take her mask off in public. But screw it. That was so fucking embarrassing.		Mum took her mask off the second we left the shopping centre (it's law to wear them outside). I've just pissed her right off by asking her not to take her mask off in public. But screw it. That was so fucking embarrassing.	http://twitter.com/	http://twitter.com/	en	0	100	0	-5	SOCIALMEDIA,SOCIALMEDIA_TWITTER	TEXT			isEdited,isNewsHost			[]		0	0			0	0			SEARCH / / Risky Drinking	0	0	0	0	0	0	0	0	0	0	0	0	0	2091000000	0	421	0	0
2020-11-06 06:57:35	2020-11-06 06:57:04	2020-11-06 06:57:35		I am seriously pissed off reading this. Imagine what that little girl is going through. The other girl's parents shd be ashamed of themselves. Hate and racism are not natural to us humans, kids inherit them from their parents or is taught to them by the people around them.		I am seriously pissed off reading this. Imagine what that little girl is going through. The other girl's parents shd be ashamed of themselves. Hate and racism are not natural to us humans, kids inherit them from their parents or is taught to them by the people around them.	http://twitter.com/	http://twitter.com/	en	0	100	0	-5	SOCIALMEDIA,SOCIALMEDIA_TWITTER	TEXT			isEdited,isNewsHost			[{"display_url":"twitter.com/__kabulae/stat…","expanded_url":"https://twitter.com/__kabulae/status/1324392795642220545","url":"https://t.co/BhyNfVEHjk"}]		0	0			0	0			SEARCH / / Risky Drinking	0	0	1	0	0	0	0	0	0	0	0	0	0	1976000000	0	570	0	0
2020-11-30 08:05:46	2020-11-30 08:05:23	2020-11-30 08:07:18		@DallasCrane Can’t keep stuffing up Xavier time to go ! Players pissed off before preseason even started		@DallasCrane Can’t keep stuffing up Xavier time to go ! Players pissed off before preseason even started	http://twitter.com/	http://twitter.com/	en	0	100	0	-5	SOCIALMEDIA,SOCIALMEDIA_TWITTER	TEXT			isComment,isEdited,isNewsHost,isTwitterReply			[]		0	0			0	0			SEARCH / / Risky Drinking	0	0	0	0	0	0	0	0	0	0	0	0	0	1976000000	0	1164	0	0
2020-11-03 19:23:55	2020-11-03 19:23:36	2020-11-03 19:26:01		Since 2013, seven horses have died during or after the Melbourne Cup. Hope you enjoyed getting shitfaced and losing your money though 🍻💸		Since 2013, seven horses have died during or after the Melbourne Cup. Hope you enjoyed getting shitfaced and losing your money though 🍻💸	http://twitter.com/	http://twitter.com/	en	0	100	0	-5	SOCIALMEDIA,SOCIALMEDIA_TWITTER	TEXT			isComment,isEdited,isNewsHost,isTwitterReply			[]		0	0			0	0			SEARCH / / Risky Drinking	0	0	0	0	0	0	0	0	0	0	0	0	0	2091000000	0	1720	0	0
2020-11-06 23:29:50	2020-11-06 23:29:28	2020-11-06 23:30:03		@JimSterling while this is true to a degree, I would be hella pissed if artists started following this and like Robert Fripp tracked me down and said "you owe me $50,000 because you really like Matte Kudasai" youtube.com/watch?v=ql-xNc…		@JimSterling while this is true to a degree, I would be hella pissed if artists started following this and like Robert Fripp tracked me down and said "you owe me $50,000 because you really like Matte Kudasai" https://t.co/zsq4M5iE4r	http://twitter.com/	http://twitter.com/	en	0	100	0	-5	SOCIALMEDIA,SOCIALMEDIA_TWITTER	LINK			isComment,isEdited,isNewsHost,isTwitterReply			[{"display_url":"youtube.com/watch?v=ql-xNc…","expanded_url":"https://www.youtube.com/watch?v=ql-xNcpW_dA","url":"https://t.co/zsq4M5iE4r"}]		0	0			0	0			SEARCH / / Risky Drinking	0	0	0	0	0	0	0	0	0	0	0	0	0	1976000000	0	701	0	0
2020-12-08 19:24:46	2020-12-08 19:24:16	2020-12-08 19:26:22		@swagmage420 Oh no a bird pissed in my mouth yesterday when i was running.. I think...		@swagmage420 Oh no a bird pissed in my mouth yesterday when i was running.. I think...	http://twitter.com/	http://twitter.com/	en	0	100	0	-5	SOCIALMEDIA,SOCIALMEDIA_TWITTER	TEXT			isComment,isTwitterReply,isNewsHost			[]		0	0			0	0			SEARCH / / Risky Drinking	0	0	0	0	0	0	0	0	0	0	0	0	0	1976000000	0	494	0	0
2020-10-09 18:23:20	2020-10-09 18:22:53	2020-10-09 18:23:32		@Doggiesman @PazzaDons2012 @tonytardio That's BS , the metro tunnel wasn't even on the drawing board when Andrews pissed $1.2B of taxpayers money up against wall . It's inevitable that the EW tunnel will be built and I can't for the day when it is opened		@Doggiesman @PazzaDons2012 @tonytardio That's BS , the metro tunnel wasn't even on the drawing board when Andrews pissed $1.2B of taxpayers money up against wall . It's inevitable that the EW tunnel will be built and I can't for the day when it is opened	http://twitter.com/	http://twitter.com/	en	0	100	0	-5	SOCIALMEDIA,SOCIALMEDIA_TWITTER	TEXT			isComment,isNewsHost,isTwitterReply,isEdited			[]		0	0			0	0			SEARCH / / Risky Drinking	0	0	0	0	0	0	0	0	0	0	0	0	0	2091000000	0	6	0	0
2020-11-17 19:31:24	2020-11-17 19:30:51	2020-11-17 19:32:55		@kipstergull Still pissed from his trip to The Braindead.		@kipstergull Still pissed from his trip to The Braindead.	http://twitter.com/	http://twitter.com/	en	0	100	0	-5	SOCIALMEDIA,SOCIALMEDIA_TWITTER	TEXT			isComment,isEdited,isNewsHost,isTwitterReply			[]		0	0			0	0			SEARCH / / Risky Drinking	0	0	0	0	0	0	0	0	0	0	0	0	0	1976000000	0	1934	0	0
2020-11-10 14:58:37	2020-11-10 14:58:13	2020-11-10 14:58:52		To all our Parliamentarians when you like to get pissed pay for it out off your own pocket.		To all our Parliamentarians when you like to get pissed pay for it out off your own pocket.	http://twitter.com/	http://twitter.com/	en	0	100	0	-5	SOCIALMEDIA,SOCIALMEDIA_TWITTER	TEXT			isEdited,isNewsHost			[{"display_url":"twitter.com/CatPurry9/stat…","expanded_url":"https://twitter.com/CatPurry9/status/1325971807824867329","url":"https://t.co/S71sIUqdBM"}]		0	0			0	0			SEARCH / / Risky Drinking	0	0	0	0	0	0	0	0	0	0	0	0	0	1976000000	0	116	0	0
2020-12-10 20:29:01	2020-12-10 20:28:25	2020-12-10 20:30:29		@CliveCHamilton @MareikeOhlberg Some people in Wagga Wagga are pissed at you Clive!		@CliveCHamilton @MareikeOhlberg Some people in Wagga Wagga are pissed at you Clive!	http://twitter.com/	http://twitter.com/	en	0	100	0	-5	SOCIALMEDIA,SOCIALMEDIA_TWITTER	TEXT			isComment,isTwitterReply,isNewsHost			[]		0	0			0	0			SEARCH / / Risky Drinking	0	0	0	0	0	0	0	0	0	0	0	0	0	1976000000	0	6909	0	0
2020-11-13 14:52:49	2020-11-13 14:52:19	2020-11-13 14:54:26		@jenbechwati @ScottMorrisonMP @JoeBiden If an American president was communicating with a leader of a major party here who hadn't yet been confirmed by legislature or the result was in dispute in the courts. The one he wasn't communicating with would be rightly pissed. ScoMo is an idiot, all he has to do is wait.		@jenbechwati @ScottMorrisonMP @JoeBiden If an American president was communicating with a leader of a major party here who hadn't yet been confirmed by legislature or the result was in dispute in the courts. The one he wasn't communicating with would be rightly pissed. ScoMo is an idiot, all he has to do is wait.	http://twitter.com/	http://twitter.com/	en	0	100	0	-5	SOCIALMEDIA,SOCIALMEDIA_TWITTER	TEXT			isComment,isEdited,isNewsHost,isTwitterReply			[]		0	0			0	0			SEARCH / / Risky Drinking	0	0	0	0	0	0	0	0	0	0	0	0	0	1976000000	0	1943	0	0
2020-12-11 07:32:57	2020-12-11 07:32:27	2020-12-11 07:34:47		Question for Victoria - do you think it should be legal to ride a bicycle while intoxicated? @DrBenBeck @prof_cameron		Question for Victoria - do you think it should be legal to ride a bicycle while intoxicated? @DrBenBeck @prof_cameron	http://twitter.com/	http://twitter.com/	en	0	100	0	0	SOCIALMEDIA,SOCIALMEDIA_TWITTER	TEXT			isQuestion,isNewsHost			[]		0	0			0	0			SEARCH / / Risky Drinking	0	0	0	0	0	0	0	0	0	0	0	0	0	1976000000	0	1266	0	0
2020-12-07 01:13:57	2020-12-07 01:13:19	2020-12-07 01:15:37		Smooshy the Shitfaced Fuck Boi		Smooshy the Shitfaced Fuck Boi	http://twitter.com/	http://twitter.com/	en	0	100	0	-5	SOCIALMEDIA,SOCIALMEDIA_TWITTER	TEXT			isEdited,isNewsHost			[{"display_url":"twitter.com/holsswallows/s…","expanded_url":"https://twitter.com/holsswallows/status/1335533502264176641","url":"https://t.co/dsRcU6mMdD"}]		0	0			0	0			SEARCH / / Risky Drinking	0	0	0	0	0	0	0	0	0	0	0	0	0	1976000000	0	1044	0	0
2020-12-09 07:11:30	2020-12-09 07:10:38	2020-12-09 07:13:16		@alboMP,@RitaPanahi,@skynews,@welosthim They say ALBO will make a shadow cabinet reshuffle soon Dan Andrews is pissed no support for Belt & Road & his economy is gunna get shafted Wat qualifications are req of his shadows Rape looks good MURDER even better SHORTEN looks good pic.twitter.com/eKpVpff2Cx		@alboMP,@RitaPanahi,@skynews,@welosthim They say ALBO will make a shadow cabinet reshuffle soon Dan Andrews is pissed no support for Belt & Road & his economy is gunna get shafted Wat qualifications are req of his shadows Rape looks good MURDER even better SHORTEN looks good https://t.co/eKpVpff2Cx	http://twitter.com/	http://twitter.com/	en	0	100	0	0	SOCIALMEDIA,SOCIALMEDIA_TWITTER	VIDEO			hasImage,isNewsHost,containsVideo			[{"display_url":"pic.twitter.com/eKpVpff2Cx","expanded_url":"https://twitter.com/AnthonyHoll1/status/1336402829255139329/video/1","url":"https://t.co/eKpVpff2Cx"}]	http://pbs.twimg.com/ext_tw_video_thumb/1336402624090832897/pu/img/zvoErSFQnae08NFk.jpg	0	0		https://video.twimg.com/ext_tw_video/1336402624090832897/pu/vid/480x270/VebPNSGUQhZZmrtM.mp4?tag=10	0	0			SEARCH / / Risky Drinking	0	0	0	0	0	0	0	0	0	0	0	0	0	1976000000	0	1183	0	0
2020-11-26 00:02:21	2020-11-26 00:00:47	2020-11-26 00:03:26		Thinking about the fact that anti-vaxxers and those who go to Bali just to get pissed and do things they wouldn't do in Australia are probably the same people		Thinking about the fact that anti-vaxxers and those who go to Bali just to get pissed and do things they wouldn't do in Australia are probably the same people	http://twitter.com/	http://twitter.com/	en	0	100	0	-5	SOCIALMEDIA,SOCIALMEDIA_TWITTER	TEXT			isEdited,isNewsHost			[]		0	0			0	0			SEARCH / / Risky Drinking	0	0	0	0	0	0	0	0	0	0	0	0	0	1976000000	0	890	0	0
2020-10-17 22:59:34	2020-10-17 22:59:02	2020-10-17 23:01:25		@bridgman35 Same it’s pissed me right off		@bridgman35 Same it’s pissed me right off	http://twitter.com/	http://twitter.com/	en	0	100	0	-5	SOCIALMEDIA,SOCIALMEDIA_TWITTER	TEXT			isComment,isTwitterReply,isNewsHost,isEdited			[]		0	0			0	0			SEARCH / / Risky Drinking	0	0	0	0	0	0	0	0	0	0	0	0	0	2091000000	0	9002	0	0
2020-10-24 17:00:17	2020-10-24 16:59:59	2020-10-24 17:00:31		Im so pissed my teammate surrendered... pic.twitter.com/EYgZ5n7qRA		Im so pissed my teammate surrendered... https://t.co/EYgZ5n7qRA	http://twitter.com/	http://twitter.com/	en	0	34	0	-5	SOCIALMEDIA,SOCIALMEDIA_TWITTER	IMAGE			containsImage,hasImage,isEdited,isNewsHost			[{"display_url":"pic.twitter.com/EYgZ5n7qRA","expanded_url":"https://twitter.com/GuffDawg/status/1319881301638270976/photo/1","url":"https://t.co/EYgZ5n7qRA"}]	http://pbs.twimg.com/media/ElEpC7hU0AIZNmQ.jpg	0	0			0	0			SEARCH / / Risky Drinking	0	0	0	0	0	0	0	0	0	0	0	0	0	2091000000	0	167	0	0
2020-11-24 11:54:10	2020-11-24 11:53:36	2020-11-24 11:55:41		📷 New case, who dis? #casetify #pinksharks #whynot instagram.com/p/CH9D9N_h_iO/… tmblr.co/ZT2qEcZICOp78e…		📷 New case, who dis? #casetify #pinksharks #whynot https://t.co/Jm2ONJlDMY https://t.co/cjDfmSkVnD	http://twitter.com/	http://twitter.com/	en	0	0	0	0	SOCIALMEDIA,SOCIALMEDIA_TWITTER	LINK			isEdited,isNewsHost,isQuestion			[{"display_url":"instagram.com/p/CH9D9N_h_iO/…","expanded_url":"https://www.instagram.com/p/CH9D9N_h_iO/?igshid=t6t1zxvj5d49","url":"https://t.co/Jm2ONJlDMY"},{"display_url":"tmblr.co/ZT2qEcZICOp78e…","expanded_url":"https://tmblr.co/ZT2qEcZICOp78e00","url":"https://t.co/cjDfmSkVnD"}]		0	0			0	0			SEARCH / / Risky Drinking	0	0	0	0	0	0	0	0	0	0	0	0	0	1976000000	0	75	0	0
2020-12-06 00:03:56	2020-12-06 00:03:29	2020-12-06 00:05:27		@tibutler @ScottMorrisonMP @GregHuntMP @PeterDutton_MP I’m so fucking pissed tbh		@tibutler @ScottMorrisonMP @GregHuntMP @PeterDutton_MP I’m so fucking pissed tbh	http://twitter.com/	http://twitter.com/	en	0	42	0	-5	SOCIALMEDIA,SOCIALMEDIA_TWITTER	TEXT			isComment,isTwitterReply,isNewsHost			[]		0	0			0	0			SEARCH / / Risky Drinking	0	0	0	0	0	0	0	0	0	0	0	0	0	1976000000	0	182	0	0
2020-11-16 10:42:45	2020-11-16 10:42:02	2020-11-16 10:44:41		@michaelshermer @jockowillink If life gives you lemons, get pissed		@michaelshermer @jockowillink If life gives you lemons, get pissed	http://twitter.com/	http://twitter.com/	en	0	100	0	-5	SOCIALMEDIA,SOCIALMEDIA_TWITTER	TEXT			isComment,isEdited,isNewsHost,isTwitterReply			[]		0	0			0	0			SEARCH / / Risky Drinking	0	0	0	0	0	0	0	0	0	0	0	0	0	1976000000	0	7	0	0
2020-10-10 19:06:04	2020-10-10 19:05:43	2020-10-10 19:08:15		Me: Do you want a drink of something? Him: We probably need to organise dinner first. Otherwise we’ll end up drunk-ordering half the menu of that Mexican place again. Me: I like the way you say “we” when we’re both fully aware I was the one responsible for that. #SaturdayNight		Me: Do you want a drink of something? Him: We probably need to organise dinner first. Otherwise we’ll end up drunk-ordering half the menu of that Mexican place again. Me: I like the way you say “we” when we’re both fully aware I was the one responsible for that. #SaturdayNight	http://twitter.com/	http://twitter.com/	en	0	100	0	0	SOCIALMEDIA,SOCIALMEDIA_TWITTER	TEXT			isNewsHost,isQuestion,isEdited			[]		0	0			0	0			SEARCH / / Risky Drinking	0	0	0	0	0	0	0	0	0	0	0	0	0	2091000000	0	2166	0	0
2020-10-26 18:51:25	2020-10-26 18:51:08	2020-10-26 18:51:37		Getting the measures right ✨ #topshelf #getonthebeers #cheers #campari #lockdownMelbourne⚡️ pic.twitter.com/5hj0jQ4D4C		Getting the measures right ✨ #topshelf #getonthebeers #cheers #campari #lockdownMelbourne⚡️ https://t.co/5hj0jQ4D4C	http://twitter.com/	http://twitter.com/	en	0	0	0	0	SOCIALMEDIA,SOCIALMEDIA_TWITTER	IMAGE			containsImage,hasImage,isEdited,isNewsHost			[{"display_url":"pic.twitter.com/5hj0jQ4D4C","expanded_url":"https://twitter.com/subbie/status/1320634048637644801/photo/1","url":"https://t.co/5hj0jQ4D4C"}]	http://pbs.twimg.com/media/ElPVqfDU8AESe68.jpg	0	0			0	0			SEARCH / / Risky Drinking	0	0	0	0	0	0	0	0	0	0	0	0	0	2091000000	0	1032	0	0
2020-11-07 09:26:53	2020-11-07 09:26:12	2020-11-07 09:27:05		@CMWAshby He was soo much better in the role anyway. I was PISSED when he was replaced		@CMWAshby He was soo much better in the role anyway. I was PISSED when he was replaced	http://twitter.com/	http://twitter.com/	en	0	100	0	-5	SOCIALMEDIA,SOCIALMEDIA_TWITTER	TEXT			isComment,isEdited,isNewsHost,isTwitterReply			[]		0	0			0	0			SEARCH / / Risky Drinking	0	0	0	0	0	0	0	0	0	0	0	0	0	1976000000	0	588	0	0
2020-11-24 00:24:05	2020-11-24 00:23:36	2020-11-24 00:25:28		@yanriquewright @PlayCODMobile What about the vehicle ejection glitch the lag and frame rate issue the games u playable atm in BR it’s a bloody joke!! We spend a lot of money and expect better!! Save our game plz Im that pissed off atm		@yanriquewright @PlayCODMobile What about the vehicle ejection glitch the lag and frame rate issue the games u playable atm in BR it’s a bloody joke!! We spend a lot of money and expect better!! Save our game plz Im that pissed off atm	http://twitter.com/	http://twitter.com/	en	0	100	0	-5	SOCIALMEDIA,SOCIALMEDIA_TWITTER	TEXT			isComment,isEdited,isNewsHost,isTwitterReply			[]		0	0			0	0			SEARCH / / Risky Drinking	0	0	0	0	0	0	0	0	0	0	0	0	0	1976000000	0	130	0	0
2020-11-30 11:40:52	2020-11-30 11:40:30	2020-11-30 11:41:52		Oh God, I’m so so pissed. So pissed.		Oh God, I’m so so pissed. So pissed.	http://twitter.com/	http://twitter.com/	en	0	63	0	-5	SOCIALMEDIA,SOCIALMEDIA_TWITTER	TEXT			isEdited,isNewsHost			[]		0	0			0	0			SEARCH / / Risky Drinking	0	0	0	0	0	0	0	0	0	0	0	0	0	1976000000	0	1938	0	0
2020-11-01 22:12:01	2020-11-01 22:11:19	2020-11-01 22:13:31		@RealJamesWoods Replying to this shit stain on the world is a great way to boost my block list. When James Woods finally drops dead his grave will literally be pissed on daily I suspect. Just a prediction.		@RealJamesWoods Replying to this shit stain on the world is a great way to boost my block list. When James Woods finally drops dead his grave will literally be pissed on daily I suspect. Just a prediction.	http://twitter.com/	http://twitter.com/	en	0	100	0	-5	SOCIALMEDIA,SOCIALMEDIA_TWITTER	TEXT			isComment,isEdited,isNewsHost,isTwitterReply			[]		0	0			0	0			SEARCH / / Risky Drinking	0	0	0	0	0	0	0	0	0	0	0	0	0	2091000000	0	163	0	0
2020-11-05 06:31:57	2020-11-05 06:31:26	2020-11-05 06:34:01		Trump pissed on her dead husband’s grave. Consequences, mutha phucka.		Trump pissed on her dead husband’s grave. Consequences, mutha phucka.	http://twitter.com/	http://twitter.com/	en	0	88	0	-5	SOCIALMEDIA,SOCIALMEDIA_TWITTER	TEXT			isEdited,isNewsHost			[{"display_url":"twitter.com/marklevinshow/…","expanded_url":"https://twitter.com/marklevinshow/status/1323843582369894400","url":"https://t.co/49iu5hDCyp"}]		0	0			0	0			SEARCH / / Risky Drinking	0	0	1	0	0	0	0	0	0	0	0	0	0	1976000000	0	10677	0	0
2020-12-04 21:08:27	2020-12-04 21:07:59	2020-12-04 21:09:40		@Count_Vlad_999 I’m getting pissed at every single vinyl edition I want. ALWAYS the shipping costs a truckload more than the vinyl. It’s bollocks.		@Count_Vlad_999 I’m getting pissed at every single vinyl edition I want. ALWAYS the shipping costs a truckload more than the vinyl. It’s bollocks.	http://twitter.com/	http://twitter.com/	en	0	100	0	-5	SOCIALMEDIA,SOCIALMEDIA_TWITTER	TEXT			isComment,isTwitterReply,isNewsHost			[]		0	0			0	0			SEARCH / / Risky Drinking	0	0	0	0	0	0	0	0	0	0	0	0	0	1976000000	0	895	0	0
2020-11-01 09:16:47	2020-11-01 09:16:20	2020-11-01 09:16:52		@erstkate Acting is playing a part.. Equals you can lie well.... So he could lie well with good scripts and occaissionaly hit women, usually pissed... Does that work?		@erstkate Acting is playing a part.. Equals you can lie well.... So he could lie well with good scripts and occaissionaly hit women, usually pissed... Does that work?	http://twitter.com/	http://twitter.com/	en	0	100	0	-5	SOCIALMEDIA,SOCIALMEDIA_TWITTER	TEXT			isComment,isEdited,isNewsHost,isQuestion,isTwitterReply			[]		0	0			0	0			SEARCH / / Risky Drinking	0	0	0	0	0	0	0	0	0	0	0	0	0	2091000000	0	155	0	0
2020-10-26 19:41:29	2020-10-26 19:41:09	2020-10-26 19:41:49		@jessmcguire @FatherBob I am too So proud of @DanielAndrewsMP & all of our wonderful health care workers And so pissed off at Murdoch hacks and Liberal politicians who are supposed to be representing and supporting us, but have been a constant source of negativity and division Anyway, lets enjoy the 🍺		@jessmcguire @FatherBob I am too So proud of @DanielAndrewsMP & all of our wonderful health care workers And so pissed off at Murdoch hacks and Liberal politicians who are supposed to be representing and supporting us, but have been a constant source of negativity and division Anyway, lets enjoy the 🍺	http://twitter.com/	http://twitter.com/	en	0	100	0	5	SOCIALMEDIA,SOCIALMEDIA_TWITTER	TEXT			isComment,isEdited,isNewsHost,isTwitterReply			[]		0	0			0	0			SEARCH / / Risky Drinking	0	0	0	0	0	0	0	0	0	0	0	0	0	2091000000	0	290	0	0
2020-11-22 21:54:12	2020-11-22 21:53:40	2020-11-22 21:55:52		@ScottsBotsAus @MikeCarlton01 Gee he lasted long😂😅👍 Must be pissed again.🍷🍷🍷🍷 pic.twitter.com/9Xzyq57rXJ		@ScottsBotsAus @MikeCarlton01 Gee he lasted long😂😅👍 Must be pissed again.🍷🍷🍷🍷 https://t.co/9Xzyq57rXJ	http://twitter.com/	http://twitter.com/	en	0	0	0	5	SOCIALMEDIA,SOCIALMEDIA_TWITTER	IMAGE			containsImage,hasImage,isComment,isEdited,isNewsHost,isTwitterReply			[{"display_url":"pic.twitter.com/9Xzyq57rXJ","expanded_url":"https://twitter.com/Leew96727210/status/1330464459316400131/photo/1","url":"https://t.co/9Xzyq57rXJ"}]	http://pbs.twimg.com/media/EnbB_kEXUAATb_O.jpg	0	0			0	0			SEARCH / / Risky Drinking	0	0	0	0	0	0	0	0	0	0	0	0	0	1976000000	0	485	0	0
2020-12-07 22:22:37	2020-12-07 22:21:49	2020-12-07 22:24:41		@zarby12 @SimoLove @lachlan_kennedy Yeah I don't know. Opposition overall aren't very popular it seems but it's a fair while until the next election and there's a fair few pissed off at the Vic gov. Opposition need to up their game still.		@zarby12 @SimoLove @lachlan_kennedy Yeah I don't know. Opposition overall aren't very popular it seems but it's a fair while until the next election and there's a fair few pissed off at the Vic gov. Opposition need to up their game still.	http://twitter.com/	http://twitter.com/	en	0	100	0	0	SOCIALMEDIA,SOCIALMEDIA_TWITTER	TEXT			isComment,isTwitterReply,isNewsHost			[]		0	0			0	0			SEARCH / / Risky Drinking	0	0	0	0	0	0	0	0	0	0	0	0	0	1976000000	0	381	0	0
2020-11-11 18:38:41	2020-11-11 18:37:56	2020-11-11 18:39:01		Extremely pissed off @NakiaCockatoo5 😡		Extremely pissed off @NakiaCockatoo5 😡	http://twitter.com/	http://twitter.com/	en	0	50	0	-5	SOCIALMEDIA,SOCIALMEDIA_TWITTER	TEXT			isEdited,isNewsHost			[{"display_url":"twitter.com/geelongcats/st…","expanded_url":"https://twitter.com/geelongcats/status/1326331884402483200","url":"https://t.co/S4vVzMpK1s"}]		0	0			0	0			SEARCH / / Risky Drinking	0	0	1	0	0	0	0	0	0	0	0	0	0	1976000000	0	431	0	0
2020-11-30 20:35:43	2020-11-30 20:35:15	2020-11-30 20:37:16		@RKonkle_Mavs Call me a pessimist, but Giannis to DAL is SO unlikely it’s almost silly. I guess when there’s a 5% chance the best player in the world not named Luka is available & willing to come to your team you keep your cap space. But if we whiff on other deals while waiting I’ll be PISSED.		@RKonkle_Mavs Call me a pessimist, but Giannis to DAL is SO unlikely it’s almost silly. I guess when there’s a 5% chance the best player in the world not named Luka is available & willing to come to your team you keep your cap space. But if we whiff on other deals while waiting I’ll be PISSED.	http://twitter.com/	http://twitter.com/	en	0	100	0	-5	SOCIALMEDIA,SOCIALMEDIA_TWITTER	TEXT			isComment,isEdited,isNewsHost,isTwitterReply			[]		0	0			0	0			SEARCH / / Risky Drinking	0	0	0	0	0	0	0	0	0	0	0	0	0	1976000000	0	41	0	0
2020-11-25 13:53:54	2020-11-25 13:53:15	2020-11-25 13:55:28		@j_shanpluto You can see why artists get pissed when they don't make enough streams , it's cause it's not headline worthy		@j_shanpluto You can see why artists get pissed when they don't make enough streams , it's cause it's not headline worthy	http://twitter.com/	http://twitter.com/	en	0	100	0	-5	SOCIALMEDIA,SOCIALMEDIA_TWITTER	TEXT			isComment,isEdited,isNewsHost,isTwitterReply			[]		0	0			0	0			SEARCH / / Risky Drinking	0	0	0	0	0	0	0	0	0	0	0	0	0	1976000000	0	1662	0	0
2020-11-15 11:16:37	2020-11-15 11:16:19	2020-11-15 11:18:03		184,514 cases in the US yesterday. Think about that when you’re whinging about wearing a mask and pissed off at current restrictions.		184,514 cases in the US yesterday. Think about that when you’re whinging about wearing a mask and pissed off at current restrictions.	http://twitter.com/	http://twitter.com/	en	0	100	0	0	SOCIALMEDIA,SOCIALMEDIA_TWITTER	TEXT			isEdited,isNewsHost			[]		0	0			0	0			SEARCH / / Risky Drinking	0	0	0	0	0	0	0	0	0	0	0	0	0	1976000000	0	905	0	0
2020-12-15 11:30:47	2020-12-15 11:30:19	2020-12-15 11:32:02		@Rory_Flanagan Pissed myself at some of them.....Absolutely hilarious Well worth a read.....		@Rory_Flanagan Pissed myself at some of them.....Absolutely hilarious Well worth a read.....	http://twitter.com/	http://twitter.com/	en	0	100	0	5	SOCIALMEDIA,SOCIALMEDIA_TWITTER	TEXT			isComment,isTwitterReply,isNewsHost			[]		0	0			0	0			SEARCH / / Risky Drinking	0	0	0	0	0	0	0	0	0	0	0	0	0	1976000000	0	73	0	0
2020-10-26 19:10:35	2020-10-26 19:09:54	2020-10-26 19:10:44		@iAMseriousbro @VoiceOfOBrien Ashley would be pissed that you used a gif of her to spout this bullshit		@iAMseriousbro @VoiceOfOBrien Ashley would be pissed that you used a gif of her to spout this bullshit	http://twitter.com/	http://twitter.com/	en	0	100	0	-5	SOCIALMEDIA,SOCIALMEDIA_TWITTER	TEXT			isComment,isEdited,isNewsHost,isTwitterReply			[]		0	0			0	0			SEARCH / / Risky Drinking	0	0	0	0	0	0	0	0	0	0	0	0	0	2091000000	0	10	0	0
2020-10-26 09:22:34	2020-10-26 09:22:10	2020-10-26 09:22:55		@Gammin7 @monica_clare1 No they have made up policy as the go along. I'm pissed off at the fed gov too.		@Gammin7 @monica_clare1 No they have made up policy as the go along. I'm pissed off at the fed gov too.	http://twitter.com/	http://twitter.com/	en	0	100	0	-5	SOCIALMEDIA,SOCIALMEDIA_TWITTER	TEXT			isComment,isEdited,isNewsHost,isTwitterReply			[]		0	0			0	0			SEARCH / / Risky Drinking	0	0	0	0	0	0	0	0	0	0	0	0	0	2091000000	0	255	0	0
2020-12-10 15:27:29	2020-12-10 15:27:10	2020-12-10 15:29:23		@RyanBrazier12 @KleinschmidtJD @elfoyoloco @alucci8 I just heard this on the podcast and honestly pissed myself 😂		@RyanBrazier12 @KleinschmidtJD @elfoyoloco @alucci8 I just heard this on the podcast and honestly pissed myself 😂	http://twitter.com/	http://twitter.com/	en	0	100	0	5	SOCIALMEDIA,SOCIALMEDIA_TWITTER	TEXT			isComment,isNewsHost,isTwitterReply			[]		0	0			0	0			SEARCH / / Risky Drinking	0	0	0	0	0	0	0	0	0	0	0	0	0	1976000000	0	192	0	0
2020-12-14 00:07:25	2020-12-14 00:06:32	2020-12-14 00:09:25		@GAYMELONLORD Yeah i know it's fine I'm good it's just sometimes like i end my day going oh i should have given a friend a hug when I met them on the street and it just reminded me of how pissed I am at my childhood friends		@GAYMELONLORD Yeah i know it's fine I'm good it's just sometimes like i end my day going oh i should have given a friend a hug when I met them on the street and it just reminded me of how pissed I am at my childhood friends	http://twitter.com/	http://twitter.com/	en	0	100	0	0	SOCIALMEDIA,SOCIALMEDIA_TWITTER	TEXT			isComment,isTwitterReply,isNewsHost			[]		0	0			0	0			SEARCH / / Risky Drinking	0	0	0	0	0	0	0	0	0	0	0	0	0	1976000000	0	228	0	0
2020-10-25 12:13:35	2020-10-25 12:13:01	2020-10-25 12:14:01		@jesseSPANNER Not hard numbers. No, you can never ever have a hard number as evidenced by the repeated need to change them. I've come around to realising we need numbers ill give you that but hard numbers are what has pissed people off		@jesseSPANNER Not hard numbers. No, you can never ever have a hard number as evidenced by the repeated need to change them. I've come around to realising we need numbers ill give you that but hard numbers are what has pissed people off	http://twitter.com/	http://twitter.com/	en	0	100	0	-5	SOCIALMEDIA,SOCIALMEDIA_TWITTER	TEXT			isComment,isEdited,isNewsHost,isTwitterReply			[]		0	0			0	0			SEARCH / / Risky Drinking	0	0	0	0	0	0	0	0	0	0	0	0	0	2091000000	0	269	0	0
2020-12-13 20:44:55	2020-12-13 20:44:22	2020-12-13 20:46:35		Im still pissed about that winx club trailer man wtf was netflix thinking		Im still pissed about that winx club trailer man wtf was netflix thinking	http://twitter.com/	http://twitter.com/	en	0	100	0	-5	SOCIALMEDIA,SOCIALMEDIA_TWITTER	TEXT			isNewsHost			[]		0	0			0	0			SEARCH / / Risky Drinking	0	0	0	0	0	0	0	0	0	0	0	0	0	1976000000	0	570	0	0
2020-10-10 13:21:15	2020-10-10 13:20:42	2020-10-10 13:21:19		@Tibsyeahnah hair of the dog		@Tibsyeahnah hair of the dog	http://twitter.com/	http://twitter.com/	en	0	100	0	0	SOCIALMEDIA,SOCIALMEDIA_TWITTER	TEXT			isComment,isTwitterReply,isNewsHost,isEdited			[]		0	0			0	0			SEARCH / / Risky Drinking	0	0	0	0	0	0	0	0	0	0	0	0	0	2091000000	0	66	0	0
2020-11-06 21:44:26	2020-11-06 21:43:51	2020-11-06 21:44:45		@KR_1973 @Mattys123 That’s what’s pissed them off. I work with the Chinese and you can negotiate anything but if you call them out for lying it result in their eyes to “losing face”. Very hard to come back from		@KR_1973 @Mattys123 That’s what’s pissed them off. I work with the Chinese and you can negotiate anything but if you call them out for lying it result in their eyes to “losing face”. Very hard to come back from	http://twitter.com/	http://twitter.com/	en	0	100	0	-5	SOCIALMEDIA,SOCIALMEDIA_TWITTER	TEXT			isComment,isEdited,isNewsHost,isTwitterReply			[]		0	0			0	0			SEARCH / / Risky Drinking	0	0	0	0	0	0	0	0	0	0	0	0	0	1976000000	0	198	0	0
2020-10-10 18:09:17	2020-10-10 18:08:43	2020-10-10 18:09:47		@SparkyFNT @aosethfn @imluigifn @MuzFN Yeah I went back coz I was pissed off about the previous incident		@SparkyFNT @aosethfn @imluigifn @MuzFN Yeah I went back coz I was pissed off about the previous incident	http://twitter.com/	http://twitter.com/	en	0	100	0	-5	SOCIALMEDIA,SOCIALMEDIA_TWITTER	TEXT			isComment,isTwitterReply,isNewsHost,isEdited			[]		0	0			0	0			SEARCH / / Risky Drinking	0	0	0	0	0	0	0	0	0	0	0	0	0	2091000000	0	3308	0	0
[truncated: 4,018 more rows]
[truncated: 29 more columns]
